# Supplementary material for: Probing Prediction‐Related Processes in Language Using an EEG Word Stem Completion Paradigm
Source: Psychophysiology. 2026 Jun 25;63(6):e70339. doi: 10.1111/psyp.70339 (PMC13297031; doi:10.1111/psyp.70339)
Supplement: Supplementary file 1 — Data S1: Hui‐sun_Psychophysiology_paper_Supporting Information. [file PSYP-63-e70339-s001.xlsx]

## Sheet: Sheet1
Subject	List	Order	Block	Trial	Stem	Ent.Code	Pres.Word	Word.Cond	Type.Resp	Match	Typo	Nonword	Inflectional	Derivational	Phonemic	Stem.Rt	Word.Resp.Corr	Word.Rt	EEG.Code
1	1	0	3	25	wea___	Lowest	weather	MostProb	wear	0	0	0	0	0	1	2286.09	1	1.78569	196
1	1	1	3	8	bli___	Med	blind	MostProb	blind	1	0	0	0	0	1	2599.38	1	1.34837	169
1	1	2	3	7	cop___	Low	copces	Pseudo	cops_x000D_	0	0	0			1	636.398	1	1.5749	196
1	1	3	3	29	ext___	High	extreme	ImProb	extreme	1	0	0	0	0	1	1982.27	1	1.16105	169
1	1	4	3	22	sno___	Lowest	snoop	ImProb	snort	0	0	0	0	0	0	781.251	1	1.31921	160
1	1	5	3	14	gen___	Med	general	MostProb	general	1	0	0	0	0	1	756.493	1	1.05099	169
1	1	6	3	16	ran___	Med	range	ImProb	random	0	0	0	0	0	0	3699.08	1	0.739087	160
1	1	7	3	15	sec___	Lowest	security	ImProb	second	0	0	0	0	0	0	357.479	1	1.25861	160
1	1	8	3	10	exa___	Lowest	exalt	ImProb	exam	0	0	0	0	0	0	1639.94	0	0.992742	160
1	1	9	3	1	war___	Highest	warcere	Pseudo	wars	0	0	0			1	828.358	1	1.89626	159
1	1	10	3	18	tri___	Highest	trip	MostProb	triangle	0	0	0	0	0	0	1630.74	1	0.694252	160
1	1	11	3	31	fig___	Lowest	figure	MostProb	fight	0	0	0	0	0	0	797.48	1	0.945467	160
1	1	12	3	5	tre___	Low	trek	ImProb	trees	0	0	0	0	0	0	393.214	0	1.74174	160
1	1	13	3	13	fre___	Low	freedom	MostProb	free	0	0	0	0	1	1	850.186	1	0.902132	189
1	1	14	3	28	man___	Highest	mangien	Pseudo	manly	0	0	0			1	4097.8	1	1.10387	196
1	1	15	3	21	eve___	Lowest	evene	Pseudo	ever	0	0	0			0	1420.56	1	1.23932	160
1	1	16	3	6	att___	Low	attont	Pseudo	attention	0	0	0			1	1015.69	1	0.830991	196
1	1	17	3	20	act___	Low	actir	Pseudo	acts	0	0	0			1	614.172	1	0.992715	196
1	1	18	3	3	mil___	High	million	MostProb	milk	0	0	0	0	0	1	921.655	1	1.61102	196
1	1	19	3	30	mor___	High	morsts	Pseudo	more	0	0	0			1	1173.57	1	0.990894	196
1	1	20	3	24	var___	Med	varnish	ImProb	vary	0	0	0	0	0	0	3296.02	1	0.708562	160
1	1	21	3	12	sla___	Highest	slave	MostProb	slat	0	0	0	0	0	0	1407.56	1	1.15823	160
1	1	22	3	27	pri___	Highest	pristond	Pseudo	prima	0	0	0			0	3090.59	1	0.642472	160
1	1	23	3	33	men___	High	menu	ImProb	mention	0	0	0	0	0	1	3327.5	1	0.808049	159
1	1	24	3	11	bel___	Med	bell	MostProb	belt	0	0	0	0	0	1	926.036	1	0.828555	196
1	1	25	3	17	dan___	Med	dangriff	Pseudo	dance	0	0	0			0	428.343	1	0.90554	160
1	1	26	3	4	sta___	Highest	staff	ImProb	stamp	0	0	0	0	0	1	705.224	1	0.590415	196
1	1	27	3	23	chi___	Highest	chirk	Pseudo	chip	0	0	0			0	236.18	1	0.711935	160
1	1	28	3	2	wor___	Low	word	MostProb	work	0	0	0	0	0	1	888.257	1	2.46017	196
1	1	29	3	32	pin___	High	pint	MostProb	pint	1	0	0	0	0	1	991.445	1	1.72605	169
1	1	30	3	26	ban___	High	bang	ImProb	bananas	0	0	0	0	0	0	1472.57	1	0.805326	160
1	1	31	3	19	dec___	Low	decent	ImProb	deck	0	0	0	0	0	0	1380.3	1	0.670349	160
1	1	32	3	9	bre___	Med	brears	Pseudo	break	0	0	0			0	329.907	0	0.941026	160
1	1	0	8	4	sho___	High	shoot	ImProb	shop	0	0	0	0	0	0	11298.2	1	0.634792	160
1	1	1	8	20	dep___	Highest	deputy	ImProb	depends_x000D_	0	0	0	0	0	0	1337.68	1	0.549732	160
1	1	2	8	30	fir___	Lowest	firtty	Pseudo	fire	0	0	0			1	790.196	1	0.446668	196
1	1	3	8	6	mul___	High	mulch	MostProb	mulch	1	0	0	0	0	1	1490.84	1	1.8789	169
1	1	4	8	25	min___	Low	mind	ImProb	minute	0	0	0	0	0	0	510.456	1	0.975639	160
1	1	5	8	12	dem___	High	demops	Pseudo	demand	0	0	0			0	159.366	1	1.34841	160
1	1	6	8	9	clu___	Med	clumsy	ImProb	clump	0	0	0	0	0	1	782.868	1	0.426135	196
1	1	7	8	22	fri___	Lowest	friday	MostProb	fries	0	0	0	0	0	0	287.883	1	1.04896	160
1	1	8	8	15	sub___	Med	submit	ImProb	subway	0	0	0	0	0	1	514.322	1	0.297522	196
1	1	9	8	7	mas___	Med	master	MostProb	massive	0	0	0	0	0	1	803.783	1	1.02975	196
1	1	10	8	32	hor___	Low	horn	ImProb	horror	0	0	0	0	0	0	661.44	1	0.685248	160
1	1	11	8	3	clo___	High	clown	MostProb	closer	0	0	0	0	0	0	686.28	1	0.859498	160
1	1	12	8	23	bur___	Highest	burger	ImProb	burnt	0	0	0	0	0	1	3002	1	0.87978	196
1	1	13	8	31	unl___	Highest	unloque	Pseudo	unleash	0	0	0			1	876.995	1	0.458941	159
1	1	14	8	5	sor___	Lowest	sorry	MostProb	sorry	1	0	0	0	0	1	750.221	1	0.61017	169
1	1	15	8	13	swi___	Med	switch	ImProb	swiss	0	0	0	0	0	1	277.398	1	0.465871	196
1	1	16	8	21	fee___	Low	feep	Pseudo	fees	0	0	0			1	2320.94	1	0.778496	159
1	1	17	8	10	deb___	High	debarca	Pseudo	debt	0	0	0			1	285.397	1	0.425133	196
1	1	18	8	1	rem___	Lowest	remyles	Pseudo	remember	0	0	0			1	457.527	1	0.718729	196
1	1	19	8	16	pur___	Med	pursue	ImProb	purity_x000D_	0	0	0	0	0	0	1209.76	1	0.403815	160
1	1	20	8	19	bri___	Med	bright	MostProb	bright	1	0	0	0	0	1	812.233	1	1.27412	169
1	1	21	8	8	dra___	High	drama	MostProb	dragon	0	0	0	0	0	1	739.548	1	0.465407	196
1	1	22	8	28	inf___	Highest	infettink	Pseudo	infant	0	0	0			1	379.079	1	0.338912	196
1	1	23	8	33	she___	Highest	sheep	MostProb	sheep	1	0	0	0	0	1	847.128	1	0.544212	169
1	1	24	8	29	sou___	Low	soungert	Pseudo	soup	0	0	0			0	749.631	1	0.709349	160
1	1	25	8	26	cen___	Low	century	MostProb	century_x000D_	1	0	0	0	0	1	288.791	1	0.725859	169
1	1	26	8	2	mai___	Low	main	MostProb	mail	0	0	0	0	0	1	161.312	1	0.489742	196
1	1	27	8	27	can___	Highest	cancer	ImProb	canned	0	0	0	0	0	1	927.609	1	1.24488	196
1	1	28	8	24	com___	Highest	company	ImProb	come	0	0	0	0	0	0	251.93	1	1.21233	160
1	1	29	8	14	smo___	Lowest	smoke	MostProb	smoke	1	0	0	0	0	1	294.819	1	0.608589	169
1	1	30	8	18	dou___	Low	dourn	Pseudo	dough_x000D_	0	0	0			0	2681.1	1	0.597469	160
1	1	31	8	17	fas___	Lowest	fashoed	Pseudo	fast	0	0	0			0	1193.01	1	0.717678	160
1	1	32	8	11	pic___	Lowest	pice	Pseudo	picture	0	0	0			0	227.92	1	1.21964	160
1	1	0	10	18	sal___	Highest	salt	MostProb	salt	1	0	0	0	0	1	797.493	1	3.19323	169
1	1	1	10	11	bla___	Lowest	blatise	Pseudo	blair	0	0	0			0	203.476	1	0.476518	160
1	1	2	10	7	lat___	Med	latrine	ImProb	lattice	0	0	0	0	0	0	569.623	0	2.1648	160
1	1	3	10	6	bro___	Lowest	broad	ImProb	brother	0	0	0	0	0	0	849.635	1	0.482194	160
1	1	4	10	22	rea___	Med	real	MostProb	real	1	0	0	0	0	1	759.978	1	0.752628	169
1	1	5	10	9	loo___	Lowest	lools	Pseudo	look_x000D_	0	0	0			0	337.797	1	0.149614	160
1	1	6	10	12	cam___	Lowest	cameo	ImProb	camera	0	0	0	0	0	1	258.749	1	1.60313	196
1	1	7	10	29	pal___	High	palace	MostProb	palace	1	0	0	0	0	1	2280.47	1	1.23012	169
1	1	8	10	10	red___	Highest	reduce	ImProb	reduce_x000D_	1	0	0	0	0	1	2610.72	1	1.02516	169
1	1	9	10	4	aff___	High	affront	ImProb	affair	0	0	0	0	0	1	1026.37	1	0.619026	196
1	1	10	10	24	est___	Low	estimate	MostProb	estimate	1	0	0	0	0	1	1831.44	1	0.530235	169
1	1	11	10	26	mea___	Med	meadue	Pseudo	mean	0	0	0			0	778.058	1	0.544584	160
1	1	12	10	5	cre___	Highest	crew	ImProb	create	0	0	0	0	0	0	284.082	1	0.323887	160
1	1	13	10	17	dev___	High	devarm	Pseudo	devour	0	0	0			1	572.033	1	0.309887	196
1	1	14	10	28	mus___	Med	music	MostProb	mushroom	0	0	0	0	0	0	571.736	1	0.700243	160
1	1	15	10	33	inv___	Med	invite	MostProb	invite	1	0	0	0	0	1	176.006	1	0.570403	169
1	1	16	10	16	tea___	Highest	team	MostProb	tear	0	0	0	0	0	0	842.778	1	0.364655	160
1	1	17	10	21	tru___	Low	trunk	ImProb	trumpet	0	0	0	0	0	1	1900.51	1	0.342623	196
1	1	18	10	15	gar___	High	garges	Pseudo	garage	0	0	0			0	778.383	1	1.15902	160
1	1	19	10	27	rou___	Low	round	MostProb	round	1	0	0	0	0	1	267.035	1	3.1728	169
1	1	20	10	23	gla___	Low	glad	MostProb	glare	0	0	0	0	0	0	145.178	1	0.653582	160
1	1	21	10	2	plu___	High	plusel	Pseudo	plummet	0	1	0			1	8636.96	1	4.23147	196
1	1	22	10	31	was___	Med	wastrel	ImProb	wash	0	0	0	0	0	0	226.561	0	0.747651	160
1	1	23	10	14	lit___	Lowest	litipins	Pseudo	literature	0	1	0			1	1579.28	1	0.116063	196
1	1	24	10	30	bat___	Med	battle	MostProb	bats	0	0	0	0	0	0	1107.68	1	0.633678	160
1	1	25	10	19	off___	Low	offot	Pseudo	office	0	0	0			0	21.0587	1	0.439511	160
1	1	26	10	1	roo___	Low	rooch	Pseudo	roof	0	0	0			1	904.958	1	1.03576	196
1	1	27	10	32	bea___	Highest	beases	Pseudo	beak	0	0	0			1	689.468	1	0.560035	196
1	1	28	10	25	sto___	High	stone	ImProb	stomp	0	0	0	0	0	0	315.846	1	1.48965	160
1	1	29	10	13	fin___	Low	finger	ImProb	finish	0	0	0	0		1	74.2263	1	0.649264	196
1	1	30	10	3	ana___	Highest	anapredas	Pseudo	anal	0	0	0			0	1288.32	1	0.5817	160
1	1	31	10	8	sev___	Lowest	severity	ImProb	seven	0	0	0	0	0	0	134.835	1	1.09123	160
1	1	32	10	20	sch___	Lowest	school	MostProb	school	1	0	0	0	0	1	14492.4	1	0.664487	169
1	1	0	7	11	den___	Med	deny	ImProb	dentist	0	0	0	0	0	0	1234.77	1	0.882853	160
1	1	1	7	5	ass___	Highest	assure	ImProb	assets	0	0	0	0	0	0	437.548	1	0.494672	160
1	1	2	7	10	exp___	High	explorn	Pseudo	expert	0	0	0			1	893.92	1	0.615166	159
1	1	3	7	12	scr___	High	scrock	Pseudo	scream	0	0	0			1	714.149	1	0.625292	159
1	1	4	7	32	mod___	Med	module	ImProb	modify	0	0	0	0	0	1	104.395	1	0.317517	196
1	1	5	7	9	mou___	Lowest	mourn	ImProb	mouse	0	0	0	0	0	0	544.187	1	0.516059	160
1	1	6	7	18	fur___	Med	furlale	Pseudo	furry	0	0	0			1	1053.24	1	0.0345553	196
1	1	7	7	26	rep___	Highest	repoit	Pseudo	reputation	0	0	0			0	286.304	1	0.981378	160
1	1	8	7	29	dea___	Med	deal	MostProb	deal	1	0	0	0	0	1	79.4326	1	2.20115	169
1	1	9	7	17	car___	Highest	cargoot	Pseudo	carry	0	0	0			0	1118.06	1	0.462655	160
1	1	10	7	15	rel___	Highest	relax	ImProb	relieve	0	0	0	0	0	1	1413.71	1	0.693142	196
1	1	11	7	23	ter___	High	terbe	Pseudo	teris	0	0	1			0	6748.11	1	0.498878	199
1	1	12	7	16	ide___	Lowest	idea	MostProb	ideal	0	0	0	0	0	1	182.723	1	0.786507	196
1	1	13	7	33	hos___	Low	hostile	MostProb	hose	0	0	0	0	0	0	886.996	1	0.451559	160
1	1	14	7	13	exe___	Low	execute	MostProb	exempt	0	0	0	0	0	0	3853.79	1	0.549832	160
1	1	15	7	30	ben___	High	bengal	ImProb	benefit	0	0	0	0	0	0	528.344	1	1.12476	160
1	1	16	7	2	you___	Low	your	MostProb	your	1	0	0	0	0	1	4402.53	1	0.424067	169
1	1	17	7	25	swe___	Low	swell	ImProb	sweat	0	0	0	0	0	1	844.156	1	0.454626	196
1	1	18	7	21	cho___	High	chocolate	MostProb	chomp	0	0	0	0	0	1	1017.14	1	0.3385	196
1	1	19	7	20	rai___	Lowest	raise	ImProb	rain	0	0	0	0	0	1	926.098	1	1.70983	159
1	1	20	7	7	fam___	Lowest	famous	ImProb	family	0	0	0	0	0	0	555.266	1	3.25046	160
1	1	21	7	31	bus___	Low	bushop	Pseudo	bush	0	0	0			1	881.939	0	2.75248	196
1	1	22	7	3	vis___	Lowest	vislaes	Pseudo	visit	0	0	0			1	352.654	1	0.851113	196
1	1	23	7	24	blo___	Med	bloy	Pseudo	blood	0	0	0			0	865.575	1	0.610252	160
1	1	24	7	19	bon___	Med	bonepi	Pseudo	bonfire	0	0	0			0	434.69	1	0.573122	160
1	1	25	7	6	pai___	Low	pain	MostProb	paid	0	0	0	0	0	1	32.187	1	2.61777	196
1	1	26	7	27	not___	Med	notify	ImProb	notice_x000D_	0	0	0	0	0	1	41.9741	1	0.466989	196
1	1	27	7	22	dir___	Lowest	dire	ImProb	dirt	0	0	0	0	0	0	936.259	1	0.417624	160
1	1	28	7	4	sea___	Highest	seal	MostProb	seat_x000D_	0	0	0	0	0	1	1785.75	1	0.520529	196
1	1	29	7	8	out___	High	outside	MostProb	outfit	0	0	0	0	0	1	2995.56	1	1.14466	196
1	1	30	7	1	par___	Highest	parareans	Pseudo	parfait	0	1	0			0	11812.4	1	0.779223	160
1	1	31	7	14	mon___	Lowest	monday	MostProb	monday_x000D_	1	0	0	0	0	1	161.637	1	0.314694	169
1	1	32	7	28	qua___	High	quality	MostProb	quad	0	0	0	0	0	1	3624.82	1	1.57143	196
1	1	0	9	18	rad___	Low	rados	Pseudo	radium	0	0	0			1	1546.11	1	1.02221	196
1	1	1	9	17	twe___	Low	twerth	Pseudo	twelve	0	0	0			0	507.404	1	0.295226	160
1	1	2	9	20	cat___	Highest	catholic	ImProb	catholic	1	0	0	0	0	1	624.236	1	2.07937	169
1	1	3	9	11	sol___	High	sole	ImProb	sold	0	0	0	0	0	1	45.8934	1	0.334985	196
1	1	4	9	22	app___	Low	apple	MostProb	apps	0	0	0	0	0	1	2337.87	1	0.351569	196
1	1	5	9	27	tem___	Med	temes	Pseudo	temperature	0	0	0			0	335.121	1	0.502285	160
1	1	6	9	21	vic___	Lowest	victory	MostProb	vicinity	0	0	0	0	0	0	1548.9	1	0.583022	160
1	1	7	9	4	ear___	High	early	MostProb	earring	0	0	0	0	0	0	982.758	1	0.504059	160
1	1	8	9	15	lib___	Lowest	libel	ImProb	libero	0	0	0	0	0	0	726.492	0	0.497715	160
1	1	9	9	16	doc___	Lowest	doctrent	Pseudo	doctor	0	0	0			1	810.986	1	2.44284	159
1	1	10	9	6	cla___	Highest	claw	ImProb	class	0	0	0	0	0	0	192.467	1	0.518198	160
1	1	11	9	3	fai___	Low	faifs	Pseudo	fail	0	0	0			1	1274.36	1	0.391719	196
1	1	12	9	25	pot___	Med	potato	MostProb	pottery	0	1	0	0	0	0	262.511	1	0.468248	160
1	1	13	9	2	arm___	High	army	MostProb	arms	0	0	0	0	0	1	593.747	1	0.763583	159
1	1	14	9	7	thi___	Low	this	MostProb	this	1	0	0	0	0	1	1250.81	1	0.698183	169
1	1	15	9	31	bra___	Highest	brain	MostProb	bras_x000D_	0	0	0	0	0	0	592.941	1	0.529501	160
1	1	16	9	24	vir___	Med	virit	Pseudo	virtue	0	0	0			1	3188.13	1	0.457995	196
1	1	17	9	23	bot___	Lowest	bottom	MostProb	bottle	0	0	0	0	0	1	799.037	1	1.01617	196
1	1	18	9	32	pre___	Highest	pregnant	ImProb	prepare	0	0	0	0	0	0	2306.74	1	1.7484	160
1	1	19	9	30	the___	Med	therapy	ImProb	thermostat	0	1	0	0	0	0	3226.79	1	0.404695	160
1	1	20	9	12	str___	High	strike	ImProb	stripe	0	0	0	0	0	1	2010.63	1	0.652828	159
1	1	21	9	9	fol___	Lowest	folf	Pseudo	follow	0	0	0			0	268.685	1	0.546467	160
1	1	22	9	1	mot___	Med	motion	ImProb	mother	0	0	0	0	0	0	195.767	1	1.48612	160
1	1	23	9	8	win___	Low	wint	Pseudo	winner_x000D_	0	0	0			1	328.099	1	0.660571	196
1	1	24	9	29	awa___	Low	awator	Pseudo	awake	0	0	0			0	666.223	1	1.0654	160
1	1	25	9	14	eas___	Lowest	eastern	ImProb	easy	0	0	0	0	0	0	179.817	1	0.409585	160
1	1	26	9	28	tha___	Lowest	thance	Pseudo	that	0	0	0			1	403.059	1	0.27682	196
1	1	27	9	19	ste___	Highest	stem	MostProb	step	0	0	0	0	0	1	1160.26	1	1.31556	196
1	1	28	9	10	cru___	High	cruel	ImProb	crunch	0	0	0	0	0	0	988.382	1	0.38958	160
1	1	29	9	26	adm___	Med	admid	Pseudo	administration	0	0	0			0	745.373	1	1.34124	160
1	1	30	9	13	imp___	Highest	imply	MostProb	imperial	0	0	0	0	0	1	124.568	1	0.330328	196
1	1	31	9	5	sil___	High	silicon	ImProb	silk	0	0	0	0	0	1	400.885	1	0.520753	196
1	1	32	9	33	shi___	High	ship	MostProb	ship	1	0	0	0	0	1	92.1159	1	1.83647	169
1	1	0	1	10	cit___	Lowest	citizen	ImProb	city	0	0	0	0	0	1	803.2	1	0.739772	196
1	1	1	1	3	pos___	Low	position	MostProb	posture	0	0	0			0	2126.79	1	1.3564	160
1	1	2	1	4	inc___	High	include	MostProb	incline	0	0	0	0	0	1	456.638	1	0.450437	196
1	1	3	1	20	nat___	Low	native	ImProb	nature	0	0	0	0	0	1	953.449	1	0.597308	196
1	1	4	1	32	han___	Low	hantrile	Pseudo	hand	0	0	0			1	531.88	1	0.385646	196
1	1	5	1	23	dri___	Med	drink	MostProb	drip	0	0	0	0	0	1	395.759	1	1.56346	196
1	1	6	1	14	rev___	Highest	revenge	ImProb	revolve	0	0	0	0	0	1	547.467	1	0.35127	196
1	1	7	1	21	pan___	Highest	panso	Pseudo	panic	0	1	0			1	942.421	1	0.412457	196
1	1	8	1	9	ver___	Med	verg	Pseudo	verify	0	0	0			0	2144.21	1	0.566499	160
1	1	9	1	7	sli___	Med	slimp	Pseudo	slip	0	0	0			1	162.299	1	1.55072	196
1	1	10	1	13	spo___	Highest	spolt	Pseudo	spoon	0	0	0			0	724.473	1	0.434416	160
1	1	11	1	17	pas___	Med	pasta	ImProb	pass	0	0	0	0	0	0	436.731	1	0.636548	160
1	1	12	1	16	sur___	Highest	surface	ImProb	surround	0	0	0	0	0	1	245.332	1	0.521784	196
1	1	13	1	29	flu___	Med	fluid	MostProb	flush	0	0	0	0	0	0	821.405	1	0.948736	160
1	1	14	1	15	wil___	Low	wilgel	Pseudo	wild	0	0	0			0	454.13	1	0.391284	160
1	1	15	1	25	pla___	High	plapes	Pseudo	plate	0	0	0			1	815.389	1	0.484639	196
1	1	16	1	1	eng___	Lowest	engage	ImProb	engage	1	0	0	0	0	1	852.791	1	0.519438	169
1	1	17	1	31	ret___	High	return	MostProb	retire	0	0	0	0	0	1	447.188	1	1.75105	196
1	1	18	1	33	bas___	High	basps	Pseudo	base	0	0	0			0	368.279	1	0.760046	160
1	1	19	1	5	all___	Highest	allow	MostProb	allow	1	0	0	0	0	1	8910.94	1	1.17157	169
1	1	20	1	22	whe___	Lowest	whelp	ImProb	when	0	0	0	0	0	1	12.4176	1	1.67815	196
1	1	21	1	24	fla___	Highest	flag	MostProb	flash	0	0	0	0	0	1	46.7193	1	0.783107	196
1	1	22	1	27	fle___	Med	flea	MostProb	fleet_x000D_	0	0	0	0	0	1	1658.1	1	2.81753	196
1	1	23	1	6	uni___	High	unicrix	Pseudo	university	0	0	0			1	1186.43	1	0.417111	196
1	1	24	1	12	spi___	Highest	spice	MostProb	spin	0	0	0	0	0	0	758.488	1	0.767779	160
1	1	25	1	30	hur___	Lowest	hurray	ImProb	hurry	0	0	0	0	0	0	1402.16	1	0.651571	160
1	1	26	1	8	qui___	Med	quims	Pseudo	quit	0	0	0			1	293.592	1	0.348029	196
1	1	27	1	11	abo___	Lowest	above	ImProb	above	1	0	0	0	0	1	321.663	1	0.0381636	169
1	1	28	1	2	emp___	Low	emporium	ImProb	empathy	0	0	0	0	0	1	717.641	1	1.74222	196
1	1	29	1	19	gre___	Low	grey	ImProb	green	0	0	0	0	0	0	253.299	1	1.56113	160
1	1	30	1	26	des___	High	destiny	MostProb	dessert	0	0	0	0	0	0	2712.25	1	0.69326	160
1	1	31	1	28	fli___	High	flitry	Pseudo	flinch	0	0	0			1	821.335	0	0.971238	196
1	1	32	1	18	sig___	Lowest	signature	MostProb	signature	1	0	0	0	0	1	1697.26	1	0.33617	169
1	1	0	4	15	che___	Highest	chest	ImProb	cheer	0	0	0	0	0	0	22.5078	1	0.104182	160
1	1	1	4	25	bou___	High	bound	ImProb	bounce	0	0	0	0	0	1	16.6192	1	0.105663	196
1	1	2	4	16	gra___	Highest	grand	ImProb	granite	0	0	0	0	0	0	1426.56	1	0.608604	160
1	1	3	4	14	pen___	Low	penfol	Pseudo	pencil	0	0	0			1	110.261	1	0.419281	196
1	1	4	4	24	ski___	Highest	skip	MostProb	skin_x000D_	0	0	0	0	0	1	489.108	1	0.360264	196
1	1	5	4	19	sna___	Low	snap	MostProb	snack	0	0	0	0	0	1	661.259	1	0.399133	196
1	1	6	4	22	tou___	Lowest	touch	MostProb	touch	1	0	0	0	0	1	756.338	1	0.894246	169
1	1	7	4	4	tal___	Med	talt	Pseudo	talk	0	0	0			1	886.11	1	0.514582	196
1	1	8	4	29	hal___	High	halofid	Pseudo	half	0	0	0			0	1789.55	1	0.629013	160
1	1	9	4	33	met___	Med	metal	MostProb	metric	0	0	0	0	0	1	1358.53	1	0.473925	196
1	1	10	4	7	cro___	High	crop	ImProb	cross	0	0	0	0	0	1	226.844	1	0.310022	196
1	1	11	4	30	fro___	Low	froze	ImProb	frog	0	0	0	0	0	0	138.059	1	0.656463	160
1	1	12	4	20	wis___	Lowest	wisdom	MostProb	wish	0	0	0	0	0	0	455.641	1	0.0740589	160
1	1	13	4	17	ind___	Highest	indeit	Pseudo	indulge	0	0	0			1	1765.83	1	1.99464	196
1	1	14	4	27	fac___	Med	facorm	Pseudo	facist	0	0	0			0	406.19	1	0.316681	160
1	1	15	4	9	ton___	Med	tonsil	ImProb	tonsil	1	0	0	0	0	1	331.453	1	0.407259	169
1	1	16	4	18	mat___	Low	matter	MostProb	mats	0	0	0	0	0	1	670.545	1	1.10107	196
1	1	17	4	32	hun___	Lowest	hune	Pseudo	hungry	0	0	0			0	951.328	1	0.55441	160
1	1	18	4	23	loa___	Low	loam	ImProb	loathe	0	1	0	0	0	1	1058.17	0	1.05882	159
1	1	19	4	31	fat___	High	fattop	Pseudo	fats	0	0	0			1	3973.8	1	2.05997	196
1	1	20	4	10	lim___	Med	limo	ImProb	limp_x000D_	0	0	0	0	0	0	294.511	1	1.53089	160
1	1	21	4	5	med___	Low	medical	MostProb	medical	1	0	0	0	0	1	816.881	1	0.990164	169
1	1	22	4	13	det___	High	detail	ImProb	detail	1	0	0	0	0	1	2021.84	1	0.911371	169
1	1	23	4	6	pol___	High	polose	Pseudo	polish	0	0	0			0	116.992	1	0.396772	160
1	1	24	4	11	acc___	Highest	accuts	Pseudo	accounts_x000D_	0	0	0			1	150.956	1	0.507379	196
1	1	25	4	1	fun___	Lowest	funny	MostProb	funny	1	0	0	0	0	1	238.327	1	0.808136	169
1	1	26	4	26	fel___	Lowest	felt	MostProb	felt	1	0	0	0	0	1	103.23	1	0.32896	169
1	1	27	4	21	cap___	High	capable	ImProb	capture	0	0	0	0	0	0	1073.09	1	0.330474	160
1	1	28	4	28	cra___	Highest	crars	Pseudo	crap	0	0	0			0	526.313	1	0.564105	160
1	1	29	4	3	rec___	Med	receine	Pseudo	rectangle	0	0	0			0	1332.42	1	1.14975	160
1	1	30	4	8	aut___	Low	autumn	MostProb	autumn	1	0	0	0	0	1	4513.74	1	0.409192	169
1	1	31	4	12	sel___	Med	seldom	MostProb	seldom	1	0	0	0	0	1	257.432	1	0.536444	169
1	1	32	4	2	bal___	Lowest	bald	ImProb	balance	0	0	0	0	0	0	3026.67	1	0.317201	160
1	1	0	5	32	rat___	Med	rattle	MostProb	rate	0	0	0	0	0	0	1037.86	1	0.287138	160
1	1	1	5	2	dia___	High	dialogue	ImProb	diary	0	0	0	0	0	1	624.452	1	0.50637	196
1	1	2	5	12	eff___	Low	effond	Pseudo	effort	0	0	0			1	917.915	1	0.602492	196
1	1	3	5	22	spe___	Med	spelk	Pseudo	speech	0	0	0			0	169.467	1	0.149119	160
1	1	4	5	21	wel___	Lowest	welfare	ImProb	welts	0	0	0	0	0	1	3617.49	1	0.00815456	159
1	1	5	5	16	hea___	High	heaven	ImProb	health	0	0	0	0	0	0	432.891	1	0.689411	160
1	1	6	5	28	tra___	Highest	trass	Pseudo	trash	0	0	0			1	869.63	1	0.675383	196
1	1	7	5	29	pra___	High	praws	Pseudo	practice	0	0	0			0	899.369	1	1.65394	160
1	1	8	5	25	ann___	Highest	announce	ImProb	annual	0	0	0	0	0	0	2448.99	1	0.551305	160
1	1	9	5	8	tho___	Lowest	thought	MostProb	thought	1	0	0	0	0	1	307.08	1	0.409586	169
1	1	10	5	7	cal___	Highest	call	MostProb	calm	0	0	0	0	0	1	108.41	1	0.589515	196
1	1	11	5	11	pat___	High	patient	ImProb	pattern	0	0	0	0	0	0	106.28	1	0.381342	160
1	1	12	5	18	sup___	Lowest	supreme	ImProb	supply	0	0	0	0	0	0	130.537	1	1.74355	160
1	1	13	5	31	stu___	Med	studar	Pseudo	stump	0	0	0			0	69.6508	1	0.341356	160
1	1	14	5	30	tin___	High	tint	MostProb	tinsel	0	0	0	0	0	1	288.752	1	0.223279	196
1	1	15	5	23	con___	Highest	continue	MostProb	conflict	0	0	0	0	0	0	2044.11	1	0.18038	160
1	1	16	5	15	fou___	Lowest	fous	Pseudo	foul	0	0	0			1	410.22	1	0.393349	196
1	1	17	5	27	mis___	Highest	mistops	Pseudo	miss	0	0	0			1	1861.78	1	0.85065	196
1	1	18	5	24	cha___	Highest	chance	ImProb	champ	0	0	0	0	0	1	166.733	1	0.474513	196
1	1	19	5	6	lan___	Low	lance	ImProb	lantern	0	0	0	0	0	0	634.169	1	3.91734	160
1	1	20	5	1	div___	Low	divorce	ImProb	divide	0	0	0	0	0	1	90.8871	1	0.408568	196
1	1	21	5	4	amo___	Low	amoode	Pseudo	amount	0	0	0			0	240.776	1	0.34318	160
1	1	22	5	26	sha___	Highest	shame	MostProb	shade	0	0	0	0	0	1	770.09	1	0.823909	196
1	1	23	5	9	coo___	Lowest	cool	MostProb	cook_x000D_	0	0	0	0	0	0	892.985	1	1.08207	160
1	1	24	5	14	pil___	Med	pilot	ImProb	pilot	1	0	0	0	0	1	412.48	1	1.51099	169
1	1	25	5	13	lea___	High	leams	Pseudo	leap	0	0	0			1	935.09	1	1.70761	196
1	1	26	5	3	spr___	Lowest	spring	MostProb	spread	0	0	0	0	0	1	376.105	1	0.466569	159
1	1	27	5	20	hol___	Med	hold	MostProb	holiday	0	0	0	0	0	0	430.91	1	0.356786	160
1	1	28	5	10	kin___	Med	kind	MostProb	kind	1	0	0	0	0	1	65.0899	1	0.0240962	169
1	1	29	5	17	hon___	Low	hone	ImProb	honk_x000D_	0	0	0	0	0	0	1089.47	1	0.888895	160
1	1	30	5	5	ope___	Lowest	opecent	Pseudo	opera_x000D_	0	0	0			1	1451.09	1	0.324421	196
1	1	31	5	19	por___	High	porrepts	Pseudo	porridge	0	1	0			1	781.203	1	0.307174	159
1	1	32	5	33	mer___	Low	mermaid	MostProb	merit_x000D_	0	0	0	0	0	0	395.881	1	1.009	160
1	1	0	6	9	cri___	Highest	crime	MostProb	crie	0	0	1	0	0	1	90.5137	1	0.41635	199
1	1	1	6	23	art___	Med	article	ImProb	artist	0	0	0	0	0	1	60.2616	1	0.56737	196
1	1	2	6	27	ele___	Low	elecrite	Pseudo	elevate	0	0	0			1	170.456	1	1.35286	196
1	1	3	6	14	cor___	Highest	corrive	Pseudo	correlate	0	0	0			0	311.446	1	0.504536	160
1	1	4	6	24	equ___	Low	equipment	ImProb	equate	0	0	0	0	0	1	300.063	1	1.14116	196
1	1	5	6	8	ali___	High	align	MostProb	alive	0	0	0	0	0	1	1772.84	1	0.672315	196
1	1	6	6	32	see___	High	seen	MostProb	seen	1	0	0	0	0	1	600.688	1	2.14922	169
1	1	7	6	16	val___	Med	valat	Pseudo	value_x000D_	0	0	0			1	671.821	1	0.404385	159
1	1	8	6	25	fil___	High	filter	MostProb	fill	0	0	0	0	0	1	799.22	1	0.363012	196
1	1	9	6	30	per___	Med	period	ImProb	perhaps	0	0	0	0	0	0	105.86	1	1.51092	160
1	1	10	6	33	sym___	Lowest	symphony	ImProb	symmetrical	0	1	0	0	0	1	906.096	1	0.446684	159
1	1	11	6	10	ins___	Highest	instead	ImProb	insight	0	0	0	0	0	0	341.895	1	0.468397	160
1	1	12	6	13	cle___	Low	clench	ImProb	clever	0	0	0	0	0	1	138.627	1	0.493008	196
1	1	13	6	4	cur___	Highest	curfew	ImProb	curry	0	0	0	0	0	1	353.926	1	0.363699	196
1	1	14	6	22	flo___	Low	flopel	Pseudo	flow	0	0	0			0	798.497	1	0.438813	160
1	1	15	6	11	sca___	Highest	scale	MostProb	scavenge	0	0	0	0	0	0	1419.63	1	1.03235	160
1	1	16	6	26	adv___	Med	advance	MostProb	advice	0	1	0	0	0	1	294.491	1	2.73096	196
1	1	17	6	28	que___	Low	queer	ImProb	question	0	0	0	0	0	0	4377.85	1	0.355315	160
1	1	18	6	3	ten___	High	tension	ImProb	tenure	0	0	0	0	0	1	1796.34	1	0.416586	159
1	1	19	6	31	sus___	Lowest	sustain	MostProb	sustain	1	0	0	0	0	1	153.397	1	0.473816	169
1	1	20	6	1	dro___	Med	drolf	Pseudo	drop	0	0	0			1	836.838	1	0.825434	196
1	1	21	6	6	ser___	Med	service	MostProb	serum	0	0	0	0	0	0	931.742	1	1.72167	160
1	1	22	6	20	foo___	Lowest	food	MostProb	foot	0	0	0	0	0	0	478.472	1	0.498988	160
1	1	23	6	17	dre___	Lowest	drell	Pseudo	dream	0	0	0			0	352.259	1	0.575436	160
1	1	24	6	29	smi___	Lowest	smile	MostProb	smitten	0	0	0	0	0	0	4172.64	1	0.342678	160
1	1	25	6	21	fra___	High	frantic	ImProb	fragile	0	0	0	0	0	1	466.185	1	0.314036	196
1	1	26	6	18	coa___	Lowest	coadeet	Pseudo	coat_x000D_	0	0	0			1	398.132	1	0.55932	196
1	1	27	6	7	deg___	Lowest	deglies	Pseudo	degenerant	0	0	1			0	1328.12	1	0.389524	199
1	1	28	6	12	fal___	Low	falsh	Pseudo	fall	0	0	0			1	818.171	0	2.6387	196
1	1	29	6	5	dis___	Highest	dispopt	Pseudo	dish	0	0	0			1	447.038	1	1.43157	196
1	1	30	6	19	for___	Highest	forbate	Pseudo	foregone	0	1	0			1	1611.21	1	0.55471	196
1	1	31	6	2	pop___	Med	population	ImProb	popcorn	0	0	0	0	0	1	917.585	1	0.357519	196
1	1	32	6	15	col___	High	cold	MostProb	collide	0	0	0	0	0	0	759.787	1	0.402385	160
1	1	0	2	24	int___	Highest	introduce	ImProb	intuition	0	0	0	0	0	1	2508.55	1	1.17613	196
1	1	1	2	8	ang___	Med	angsa	Pseudo	angel	0	0	0			0	738.654	1	0.438576	160
1	1	2	2	31	res___	Highest	rest	MostProb	reset	0	1	0	0	0	0	778.907	1	0.341487	160
1	1	3	2	32	ref___	Lowest	refach	Pseudo	refill	0	0	0			0	878.801	1	1.67748	160
1	1	4	2	16	har___	Highest	hard	MostProb	harass	0	0	0	0	0	0	682.108	0	1.79472	160
1	1	5	2	23	slo___	Lowest	slofty	Pseudo	slow	0	0	0			0	391.23	1	0.621709	160
1	1	6	2	12	mar___	High	market	ImProb	march	0	0	0	0	0	1	960.537	1	0.423241	196
1	1	7	2	26	gro___	Med	groober	Pseudo	ground	0	0	0			0	913.351	1	0.420579	160
1	1	8	2	13	cel___	Med	cellior	Pseudo	celery	0	1	0			1	1757.71	1	0.484494	159
1	1	9	2	10	thr___	High	throat	ImProb	thread	0	0	0	0	0	1	624.221	1	0.892708	159
1	1	10	2	3	loc___	Low	locust	ImProb	locate	0	0	0	0	0	1	557.047	1	1.67955	196
1	1	11	2	7	fea___	Low	fealty	ImProb	feather	0	0	0	0	0	0	553.136	0	0.556981	160
1	1	12	2	2	def___	High	defnin	Pseudo	defiant	0	0	0			0	1716.58	1	0.424003	160
1	1	13	2	6	mag___	Low	magazine	MostProb	magnet	0	0	0	0	0	1	310.517	1	0.16295	196
1	1	14	2	33	bee___	Med	beep	ImProb	bees	0	0	0	0	0	1	2995.87	1	0.81097	196
1	1	15	2	30	pac___	Med	pack	MostProb	pack_x000D_	1	0	0	0	0	1	2000.37	1	0.428004	169
1	1	16	2	1	gal___	Low	gallon	MostProb	gallon	1	0	0	0	0	1	894.917	1	0.48338	169
1	1	17	2	25	her___	Highest	herbebs	Pseudo	herd_x000D_	0	0	0			1	3959.21	1	0.336632	196
1	1	18	2	9	dar___	Low	darn	ImProb	daring	0	0	0	0	0	0	758.119	1	1.27343	160
1	1	19	2	15	leg___	High	legorn	Pseudo	legs	0	0	0			1	171.936	1	0.423041	196
1	1	20	2	28	ple___	Lowest	please	MostProb	pledge	0	1	0	0	0	0	27.0801	1	0.223452	160
1	1	21	2	5	sco___	High	scowd	Pseudo	scope_x000D_	0	0	0			0	100.846	1	0.289155	160
1	1	22	2	21	cau___	Low	caution	MostProb	cause	0	0	0	0	0	1	364.09	1	1.75256	196
1	1	23	2	14	exc___	High	excite	MostProb	excite	1	0	0	0	0	1	8490.18	1	0.0314152	169
1	1	24	2	19	mal___	Highest	malign	ImProb	malice	0	0	0	0	0	0	867.778	0	0.214381	160
1	1	25	2	22	cou___	High	couple	MostProb	count	0	0	0	0	0	0	655.883	1	0.360371	160
1	1	26	2	27	sen___	Highest	senator	MostProb	sent_x000D_	0	0	0	0	0	1	877.238	1	1.11114	196
1	1	27	2	20	reg___	Lowest	regalmy	Pseudo	regain	0	0	0			0	358.362	1	0.388845	160
1	1	28	2	29	pro___	Highest	produce	MostProb	prostitute	0	0	0	0	0	0	2429.78	1	0.416157	160
1	1	29	2	17	ent___	Lowest	entle	Pseudo	entertain	0	0	0			1	848.983	1	0.532908	196
1	1	30	2	4	tel___	Lowest	telescope	ImProb	telephone	0	0	0	0	0	1	220.526	1	0.74967	159
1	1	31	2	11	sti___	Med	stitch	ImProb	stir	0	0	0	0	0	0	162.167	1	0.0198624	160
1	1	32	2	18	abs___	Low	absurd	ImProb	absent_x000D_	0	0	0	0	0	0	257.207	1	0.305662	160
2	2	0	2	8	ang___	Med	angle	MostProb	angel	0	0	0	0	0	0	853.4	1	0.693996	160
2	2	1	2	7	fea___	Low	feakness	Pseudo	feather	0	0	0			0	606.256	1	0.852139	160
2	2	2	2	24	int___	Highest	intofes	Pseudo	intel	0	0	0			1	2087.16	1	1.72476	196
2	2	3	2	9	dar___	Low	dars	Pseudo	daring_x000D_	0	0	0			0	1057.03	1	0.703653	160
2	2	4	2	13	cel___	Med	cell	MostProb	cell	1	0	0	0	0	1	2190.18	1	0.498486	169
2	2	5	2	33	bee___	Med	beethe	Pseudo	beekeeper	0	0	0			1	2473.47	1	1.56781	196
2	2	6	2	6	mag___	Low	magnitude	ImProb	maggot	0	0	0	0	0	1	686.862	1	1.26411	196
2	2	7	2	31	res___	Highest	result	ImProb	residue	0	0	0	0	0	0	710.358	1	0.675574	160
2	2	8	2	17	ent___	Lowest	enter	MostProb	enter_x000D_	1	0	0	0	0	1	804.979	1	0.836888	169
2	2	9	2	3	loc___	Low	locots	Pseudo	locomotive	0	1	0			1	1764.17	1	1.725	196
2	2	10	2	27	sen___	Highest	senior	ImProb	sensible	0	0	0	0	0	0	1684.59	1	0.718808	160
2	2	11	2	1	gal___	Low	gallery	ImProb	gallop	0	0	0	0	0	1	975.702	1	0.824977	159
2	2	12	2	20	reg___	Lowest	regular	MostProb	regular	1	0	0	0	0	1	980.672	1	1.49134	169
2	2	13	2	2	def___	High	defense	MostProb	definite	0	0	0	0	0	0	794.185	1	0.772132	160
2	2	14	2	25	her___	Highest	hero	MostProb	hearsay	0	1	0	0	0	1	1823.24	1	0.610746	196
2	2	15	2	26	gro___	Med	group	MostProb	group_x000D_	1	0	0	0	0	1	2020.31	1	0.103189	169
2	2	16	2	16	har___	Highest	harbor	ImProb	harold	0	0	0	0	0	0	1073.03	1	0.487655	160
2	2	17	2	10	thr___	High	thraft	Pseudo	through	0	0	0			1	3250.37	1	1.48351	159
2	2	18	2	32	ref___	Lowest	referee	MostProb	referee	1	0	0	0	0	1	1205.61	1	0.754976	169
2	2	19	2	12	mar___	High	marps	Pseudo	marry	0	0	0			0	5026.39	1	0.768036	160
2	2	20	2	5	sco___	High	scold	MostProb	scope	0	0	0	0	0	1	1710.63	1	0.107434	196
2	2	21	2	14	exc___	High	excess	ImProb	excel	0	1	0	0	0	1	768.701	1	0.984587	196
2	2	22	2	18	abs___	Low	abstest	Pseudo	absolute	0	0	0			1	1874.31	1	0.846428	196
2	2	23	2	19	mal___	Highest	malyan	Pseudo	malice	0	0	0			1	1077.41	1	1.55613	196
2	2	24	2	22	cou___	High	court	ImProb	could	0	0	0	0	0	0	536.577	1	0.205735	160
2	2	25	2	4	tel___	Lowest	televill	Pseudo	teller_x000D_	0	0	0			1	1012.64	1	0.767281	159
2	2	26	2	29	pro___	Highest	proof	ImProb	proper	0	0	0	0	0	0	2045.38	1	0.380254	160
2	2	27	2	30	pac___	Med	pacifier	ImProb	pack	0	0	0	0	0	1	1825.9	1	0.0707339	196
2	2	28	2	11	sti___	Med	stinds	Pseudo	still	0	0	0			1	2550.24	1	1.52996	196
2	2	29	2	15	leg___	High	legs	MostProb	legume	0	0	0	0	0	0	5557.69	1	0.874805	160
2	2	30	2	28	ple___	Lowest	plenty	ImProb	please	0	0	0	0	0	0	1801.25	1	0.603364	160
2	2	31	2	23	slo___	Lowest	slow	MostProb	slow_x000D_	1	0	0	0	0	1	353.561	1	0.574047	169
2	2	32	2	21	cau___	Low	caught	ImProb	cause	0	0	0	0	0	1	508.577	1	0.515079	196
2	2	0	6	14	cor___	Highest	cord	MostProb	cored	0	0	0	0	0	0	3998.18	1	1.17765	160
2	2	1	6	15	col___	High	collar	ImProb	cold	0	0	0	0	0	0	1135.48	1	0.340811	160
2	2	2	6	1	dro___	Med	drop	MostProb	dropped	0	0	0	1	0	1	2501.59	1	2.28328	179
2	2	3	6	32	see___	High	seep	ImProb	seer_x000D_	0	0	0	0	0	1	5760.33	1	0.758207	159
2	2	4	6	31	sus___	Lowest	suspicion	ImProb	suspect	0	0	0	0	1	1	3172.94	1	0.359514	158
2	2	5	6	19	for___	Highest	form	MostProb	foresight	0	0	0	0	0	1	3010.79	1	0.562621	196
2	2	6	6	8	ali___	High	alike	ImProb	alice	0	0	0	0	0	0	19067	1	0.742301	160
2	2	7	6	21	fra___	High	fraze	Pseudo	frame	0	0	0			1	2335.2	1	0.486841	196
2	2	8	6	11	sca___	Highest	scary	ImProb	scare	0	0	0	0	1	1	1744.48	1	1.02658	189
2	2	9	6	17	dre___	Lowest	dread	MostProb	dread	1	0	0	0	0	1	285.115	1	0.46894	169
2	2	10	6	20	foo___	Lowest	foot	ImProb	food	0	0	0	0	0	0	407.458	1	0.31001	160
2	2	11	6	9	cri___	Highest	cricket	ImProb	cricket	1	0	0	0	0	1	655.13	1	0.470978	169
2	2	12	6	4	cur___	Highest	curgs	Pseudo	curry	0	0	0			1	305.493	1	0.0625898	196
2	2	13	6	7	deg___	Lowest	degree	MostProb	degrade	0	0	0	0	0	1	1839.07	1	0.862613	196
2	2	14	6	6	ser___	Med	series	ImProb	service	0	0	0	0	0	0	906.919	1	0.746244	160
2	2	15	6	16	val___	Med	value	MostProb	valor	0	1	0	0	0	1	3175.06	1	0.639523	159
2	2	16	6	18	coa___	Lowest	coal	MostProb	coal	1	0	0	0	0	1	553.182	1	0.1963	169
2	2	17	6	2	pop___	Med	pophort	Pseudo	popper	0	0	0			1	529.111	1	0.0676127	196
2	2	18	6	3	ten___	High	tengal	Pseudo	tenner	0	0	0			1	1220.17	1	0.693589	159
2	2	19	6	12	fal___	Low	fall	MostProb	fall	1	0	0	0	0	1	1096.81	1	0.626813	169
2	2	20	6	13	cle___	Low	cleadased	Pseudo	clever	0	0	0			1	346.508	1	0.547043	196
2	2	21	6	28	que___	Low	quens	Pseudo	queue	0	0	0			0	1437.71	1	1.31851	160
2	2	22	6	10	ins___	Highest	insheed	Pseudo	inside	0	0	0			0	68.1978	0	0.928552	160
2	2	23	6	29	smi___	Lowest	smitten	ImProb	smile	0	0	0	0	0	0	114.366	1	0.335475	160
2	2	24	6	22	flo___	Low	flower	MostProb	floss	0	0	0	0	0	0	1291.63	1	0.569685	160
2	2	25	6	30	per___	Med	persant	Pseudo	person	0	0	0			1	904.833	1	0.582103	196
2	2	26	6	27	ele___	Low	element	MostProb	elect	0	0	0	0	0	0	1268.38	1	1.02033	160
2	2	27	6	24	equ___	Low	equactent	Pseudo	equal_x000D_	0	0	0			1	325.146	1	1.05033	196
2	2	28	6	23	art___	Med	arthorm	Pseudo	artist_x000D_	0	0	0			0	856.931	1	1.46215	160
2	2	29	6	26	adv___	Med	advantage	ImProb	advent	0	0	0	0	0	0	257.429	1	1.22926	160
2	2	30	6	5	dis___	Highest	dislike	MostProb	distaste	0	0	0	0	0	1	347.786	1	0.560147	196
2	2	31	6	25	fil___	High	file	ImProb	filet	0	1	0	0	0	0	788.174	1	0.662774	160
2	2	32	6	33	sym___	Lowest	symnal	Pseudo	symbol	0	0	0			1	1109.45	1	0.335376	159
2	2	0	10	21	tru___	Low	trums	Pseudo	TRUE	0	0	0			0	846.395	1	0.333619	160
2	2	1	10	20	sch___	Lowest	scholar	ImProb	school	0	0	0	0	0	0	210.353	1	0.316763	160
2	2	2	10	17	dev___	High	develop	MostProb	develop	1	0	0	0	0	1	393.257	1	0.878474	169
2	2	3	10	33	inv___	Med	involve	ImProb	invite	0	0	0	0	0	1	1133.02	1	0.257693	196
2	2	4	10	10	red___	Highest	redeap	Pseudo	redder_x000D_	0	0	0			1	28177.9	1	0.586843	196
2	2	5	10	14	lit___	Lowest	little	MostProb	literary	0	0	0	0	0	1	1658.55	1	0.436038	196
2	2	6	10	3	ana___	Highest	anagram	MostProb	anathema	0	0	0	0	0	0	3218.11	1	0.275324	160
2	2	7	10	19	off___	Low	office	MostProb	offset	0	0	0	0	0	0	999.32	1	0.260645	160
2	2	8	10	27	rou___	Low	roulette	ImProb	rouge	0	0	0	0	0	1	674.427	1	0.4816	196
2	2	9	10	29	pal___	High	palsy	ImProb	pallet	0	0	0	0	0	0	894.909	1	0.404207	160
2	2	10	10	12	cam___	Lowest	camin	Pseudo	camera	0	0	0			1	1175.35	1	0.614688	196
2	2	11	10	16	tea___	Highest	teats	ImProb	teaset	0	0	0	0	0	1	1233.45	1	0.845396	196
2	2	12	10	32	bea___	Highest	beach	MostProb	beaten	0	0	0	0	0	0	1117.47	1	0.480123	160
2	2	13	10	7	lat___	Med	latet	Pseudo	latter	0	0	0			0	398.025	1	0.820505	160
2	2	14	10	18	sal___	Highest	salon	ImProb	saline	0	0	0	0	0	0	1548.95	1	0.293052	160
2	2	15	10	31	was___	Med	wask	Pseudo	wasp	0	0	0			1	2458.04	1	0.537072	196
2	2	16	10	5	cre___	Highest	crepects	Pseudo	crepe	0	0	0			0	503.952	1	0.566363	160
2	2	17	10	4	aff___	High	affab	Pseudo	affect	0	0	0			1	344.037	1	1.04454	196
2	2	18	10	25	sto___	High	stoem	Pseudo	stop	0	0	0			0	631.921	1	0.448493	160
2	2	19	10	1	roo___	Low	roof	MostProb	root	0	0	0	0	0	1	909.132	1	1.13176	196
2	2	20	10	2	plu___	High	plural	MostProb	plum	0	0	0	0	0	0	1471.09	1	1.71713	160
2	2	21	10	26	mea___	Med	meat	MostProb	meat	1	0	0	0	0	1	478.787	1	0.267283	169
2	2	22	10	8	sev___	Lowest	sevate	Pseudo	seven	0	0	0			0	617.435	1	1.12994	160
2	2	23	10	15	gar___	High	garage	MostProb	garage	1	0	0	0	0	1	494.545	1	0.23299	169
2	2	24	10	30	bat___	Med	baton	ImProb	batter_x000D_	0	0	0	0	0	0	578.119	1	0.616006	160
2	2	25	10	24	est___	Low	esteem	ImProb	estate	0	0	0	0	0	1	1655.2	1	0.447979	196
2	2	26	10	9	loo___	Lowest	look	MostProb	loon	0	0	0	0	0	0	1203.16	1	2.91924	160
2	2	27	10	23	gla___	Low	glare	ImProb	glaze	0	0	0	0	0	0	669.247	1	0.551136	160
2	2	28	10	6	bro___	Lowest	brom	Pseudo	brother	0	0	0			0	931.062	1	0.294974	160
2	2	29	10	11	bla___	Lowest	black	MostProb	blaze	0	0	0	0	0	0	972.006	1	0.311977	160
2	2	30	10	22	rea___	Med	ready	ImProb	real	0	0	0	0	0	0	619.292	1	0.264482	160
2	2	31	10	28	mus___	Med	must	ImProb	must	1	0	0	0	0	1	2413.76	1	0.597415	169
2	2	32	10	13	fin___	Low	finams	Pseudo	finish	0	0	0			1	163.012	1	0.51675	196
2	2	0	4	18	mat___	Low	material	ImProb	matter	0	0	0	0	0	0	924.271	1	0.627794	160
2	2	1	4	24	ski___	Highest	skirt	ImProb	skip	0	0	0	0	0	0	1580.98	1	0.625115	160
2	2	2	4	13	det___	High	detoos	Pseudo	deter	0	0	0			1	277.812	1	0.520303	196
2	2	3	4	16	gra___	Highest	grase	Pseudo	graphic	0	0	0			0	1295.85	1	0.989918	160
2	2	4	4	7	cro___	High	crongs	Pseudo	croup	0	0	0			0	3180.18	1	0.514029	160
2	2	5	4	5	med___	Low	media	ImProb	medical	0	0	0	0	0	0	129.438	1	0.419168	160
2	2	6	4	27	fac___	Med	face	MostProb	factor	0	0	0	0	0	0	1009.16	1	0.555154	160
2	2	7	4	23	loa___	Low	loap	Pseudo	loathe	0	0	0			1	44.8035	1	0.392509	159
2	2	8	4	21	cap___	High	capstend	Pseudo	captain	0	0	0			1	4841.42	1	0.411766	196
2	2	9	4	1	fun___	Lowest	funeral	ImProb	funny	0	0	0	0	0	0	1453.8	1	0.669243	160
2	2	10	4	6	pol___	High	police	MostProb	police	1	0	0	0	0	1	821.863	1	0.251073	169
2	2	11	4	12	sel___	Med	selfie	ImProb	self_x000D_	0	0	0	0	1	1	697.329	1	0.408547	189
2	2	12	4	8	aut___	Low	authentic	ImProb	author	0	0	0	0	0	1	1886.22	1	0.36845	196
2	2	13	4	29	hal___	High	hall	MostProb	half	0	0	0	0	0	0	2030.27	1	0.615854	160
2	2	14	4	30	fro___	Low	frobin	Pseudo	from	0	0	0			0	542.203	1	0.28412	160
2	2	15	4	33	met___	Med	metric	ImProb	metal	0	0	0	0	0	1	2827.17	1	0.581608	196
2	2	16	4	15	che___	Highest	chessar	Pseudo	cheque	0	0	0			1	1276.89	1	0.598261	196
2	2	17	4	31	fat___	High	father	MostProb	fatter	0	0	0	0	0	0	2038.42	1	0.647273	160
2	2	18	4	20	wis___	Lowest	wisp	ImProb	wisdom	0	0	0	0	0	0	37.934	1	0.695665	160
2	2	19	4	11	acc___	Highest	account	MostProb	account	1	0	0	0	0	1	7.54513	1	0.77256	169
2	2	20	4	26	fel___	Lowest	felicity	ImProb	felt	0	0	0	0	0	0	27.7472	1	0.437491	160
2	2	21	4	19	sna___	Low	snatch	ImProb	snare	0	0	0	0	0	0	98.4263	1	0.297463	160
2	2	22	4	25	bou___	High	bourny	Pseudo	bouquet	0	0	0			0	1500.23	1	0.774371	160
2	2	23	4	14	pen___	Low	pencil	MostProb	pencil	1	0	0	0	0	1	565.417	1	0.405258	169
2	2	24	4	17	ind___	Highest	indian	MostProb	indecisive_x000D_	0	0	0	0	0	0	2408.4	1	0.33142	160
2	2	25	4	4	tal___	Med	tall	MostProb	taller	0	0	0	1	0	1	556.602	1	0.719788	179
2	2	26	4	10	lim___	Med	limna	Pseudo	limbic	0	0	0			1	393.827	1	0.608957	196
2	2	27	4	22	tou___	Lowest	tough	ImProb	touque	0	0	1	0	0	0	1043.79	1	0.54312	199
2	2	28	4	3	rec___	Med	record	MostProb	recital	0	0	0	0	0	0	2072.39	1	1.68731	160
2	2	29	4	32	hun___	Lowest	hungry	MostProb	hundred_x000D_	0	0	0	0	0	1	3262.27	1	0.397492	196
2	2	30	4	2	bal___	Lowest	balla	Pseudo	ball	0	0	0			1	1113.85	1	0.291838	196
2	2	31	4	28	cra___	Highest	crazy	MostProb	crabby_x000D_	0	0	0	0	0	0	1771.09	1	0.36524	160
2	2	32	4	9	ton___	Med	tonance	Pseudo	tongue	0	0	0			0	10635.8	1	0.454886	160
2	2	0	7	23	ter___	High	terrace	MostProb	terrace	1	0	0	0	0	1	416.101	1	0.369937	169
2	2	1	7	10	exp___	High	experience	MostProb	expect	0	0	0	0	0	1	460.388	1	0.251566	159
2	2	2	7	4	sea___	Highest	season	ImProb	seagull	0	0	0	0	0	1	751.727	1	0.3562	196
2	2	3	7	15	rel___	Highest	reloctons	Pseudo	relate	0	0	0			1	177.739	1	0.428219	196
2	2	4	7	21	cho___	High	choice	ImProb	chose	0	0	0	0	0	0	998.211	1	0.361436	160
2	2	5	7	26	rep___	Highest	represent	MostProb	reputation	0	0	0	0	0	1	3094.67	1	0.755186	196
2	2	6	7	20	rai___	Lowest	rais	Pseudo	raid	0	0	0			1	211.783	1	0.558222	159
2	2	7	7	7	fam___	Lowest	famear	Pseudo	family	0	0	0			0	106.965	1	0.540033	160
2	2	8	7	16	ide___	Lowest	identify	ImProb	idea	0	0	0	0	0	0	1294.59	1	0.486645	160
2	2	9	7	13	exe___	Low	exemplar	ImProb	exemplify	0	0	0	0	0	1	2458.4	1	2.8134	196
2	2	10	7	17	car___	Highest	cart	MostProb	carry	0	0	0	0	0	0	191.36	1	0.823771	160
2	2	11	7	29	dea___	Med	dean	ImProb	deal	0	0	0	0	0	1	972.535	1	0.327823	196
2	2	12	7	9	mou___	Lowest	mountaste	Pseudo	mouse	0	0	0			1	920.241	1	1.83166	196
2	2	13	7	14	mon___	Lowest	month	ImProb	monitor	0	0	0	0	0	0	2041	1	0.34054	160
2	2	14	7	5	ass___	Highest	assait	Pseudo	asset	0	0	0			0	180.567	1	0.841068	160
2	2	15	7	3	vis___	Lowest	vision	MostProb	visualize	0	0	0	0	1	1	352.764	1	0.369217	189
2	2	16	7	33	hos___	Low	hostel	ImProb	hose	0	0	0	0	0	0	673.089	1	0.304965	160
2	2	17	7	18	fur___	Med	furry	MostProb	furry	1	0	0	0	0	1	781.615	1	0.500841	169
2	2	18	7	8	out___	High	outfit	ImProb	outer	0	0	0	0	0	0	2198.03	1	0.747558	160
2	2	19	7	31	bus___	Low	busy	MostProb	busy_x000D_	1	0	0	0	0	1	4591.68	1	0.255885	169
2	2	20	7	25	swe___	Low	sweline	Pseudo	sweep	0	0	0			1	127.054	1	0.283472	196
2	2	21	7	24	blo___	Med	blow	MostProb	blot	0	0	0	0	0	0	8.52349	1	0.2616	160
2	2	22	7	19	bon___	Med	bonfire	MostProb	bonfire	1	0	0	0	0	1	250.908	1	0.255984	169
2	2	23	7	28	qua___	High	quarter	ImProb	quart_x000D_	0	0	0	0	1	1	207.746	1	0.58019	189
2	2	24	7	32	mod___	Med	modose	Pseudo	modify	0	0	0			0	83.8446	1	0.238858	160
2	2	25	7	1	par___	Highest	park	MostProb	partake	0	0	0	0	0	1	581.885	1	0.273744	196
2	2	26	7	12	scr___	High	scream	MostProb	screw	0	0	0	0	0	1	357.991	1	0.151128	159
2	2	27	7	30	ben___	High	bendlem	Pseudo	benefit	0	0	0			1	4663.23	1	0.710154	196
2	2	28	7	11	den___	Med	denmern	Pseudo	dentist	0	0	0			1	815.155	1	0.385051	196
2	2	29	7	2	you___	Low	youthful	ImProb	your	0	0	0	0	0	0	111.23	1	0.699637	160
2	2	30	7	6	pai___	Low	pair	ImProb	pair	1	0	0	0	0	1	1813.16	1	0.288698	169
2	2	31	7	22	dir___	Lowest	dirmbive	Pseudo	dirt	0	0	0			1	693.555	1	0.298716	196
2	2	32	7	27	not___	Med	noths	Pseudo	nothing	0	0	0			0	900.556	1	0.277916	160
2	2	0	9	31	bra___	Highest	brass	ImProb	brazen	0	0	0	0	0	0	1570.4	1	1.15786	160
2	2	1	9	24	vir___	Med	virtue	MostProb	virtual	0	0	0	0	0	1	734.338	1	0.778924	196
2	2	2	9	21	vic___	Lowest	vicar	ImProb	victor	0	0	0	0	0	1	275.902	1	0.328936	196
2	2	3	9	14	eas___	Lowest	eash	Pseudo	ease	0	0	0			0	1511.85	1	0.381356	160
2	2	4	9	26	adm___	Med	admit	MostProb	admin	0	0	0	0	0	0	767.886	1	0.395732	160
2	2	5	9	27	tem___	Med	temper	MostProb	temper_x000D_	1	0	0	0	0	1	187.618	1	0.380708	169
2	2	6	9	22	app___	Low	appear	ImProb	appetite	0	0	0	0	0	0	674.116	1	0.649326	160
2	2	7	9	25	pot___	Med	potential	ImProb	potter	0	0	0	0	0	0	1836.72	1	0.563574	160
2	2	8	9	19	ste___	Highest	stew	ImProb	stellar	0	0	0	0	0	0	618.715	1	0.306562	160
2	2	9	9	7	thi___	Low	thirst	ImProb	thing_x000D_	0	0	0	0	0	0	23.1895	1	0.276899	160
2	2	10	9	3	fai___	Low	faith	MostProb	failure	0	0	0	0	0	1	872.685	1	2.17595	196
2	2	11	9	1	mot___	Med	motah	Pseudo	mother	0	0	0			0	930.452	1	0.345898	160
2	2	12	9	28	tha___	Lowest	that	MostProb	thank	0	0	0	0	0	0	264.267	1	0.352063	160
2	2	13	9	15	lib___	Lowest	libit	Pseudo	liberal	0	0	0			1	1139.33	1	2.28801	196
2	2	14	9	23	bot___	Lowest	botch	ImProb	bottle	0	0	0	0	0	0	675.522	1	0.320084	160
2	2	15	9	13	imp___	Highest	impress	ImProb	impish	0	0	0	0	0	0	1837.34	1	0.558889	160
2	2	16	9	9	fol___	Lowest	follow	MostProb	folly	0	0	0	0	0	1	3697.42	1	0.292725	196
2	2	17	9	20	cat___	Highest	catatax	Pseudo	catatonic	0	0	0			1	867.324	1	3.15924	196
2	2	18	9	2	arm___	High	armpit	ImProb	armed	0	0	0	0	0	1	1382.32	1	0.589683	159
2	2	19	9	18	rad___	Low	radical	MostProb	radical	1	0	0	0	0	1	153.797	1	0.263592	169
2	2	20	9	8	win___	Low	window	MostProb	winner	0	0	0	0	0	1	541.499	1	0.292026	196
2	2	21	9	12	str___	High	strelles	Pseudo	stream	0	0	0			1	807.816	1	1.43574	159
2	2	22	9	33	shi___	High	shield	ImProb	shill	0	0	0	0	0	0	2249.21	1	0.978762	160
2	2	23	9	17	twe___	Low	tweet	MostProb	twelve	0	0	0	0	0	0	176.046	1	1.04908	160
2	2	24	9	6	cla___	Highest	clard	Pseudo	clarinet	0	0	0			0	460.304	1	0.279519	160
2	2	25	9	11	sol___	High	solinits	Pseudo	solace	0	0	0			1	1220.81	1	0.596221	196
2	2	26	9	10	cru___	High	crun	Pseudo	crust	0	0	0			1	310.511	1	0.265641	196
2	2	27	9	30	the___	Med	thewed	Pseudo	there	0	0	0			0	1331.11	1	1.11185	160
2	2	28	9	32	pre___	Highest	preulged	Pseudo	preset_x000D_	0	0	0			0	736.813	1	0.602069	160
2	2	29	9	29	awa___	Low	away	MostProb	await	0	0	0	0	0	1	634.483	1	2.05634	196
2	2	30	9	4	ear___	High	earlobe	ImProb	earache	0	0	0	0	0	1	2431.31	1	0.394382	196
2	2	31	9	16	doc___	Lowest	doctor	MostProb	doctor	1	0	0	0	0	1	813.729	1	0.262698	169
2	2	32	9	5	sil___	High	silice	Pseudo	silly	0	0	0			1	130.234	1	0.303992	196
2	2	0	1	26	des___	High	deserve	ImProb	desert	0	0	0	0	0	0	1519.45	1	0.372855	160
2	2	1	1	11	abo___	Lowest	aboods	Pseudo	about_x000D_	0	0	0			0	312.662	1	0.340428	160
2	2	2	1	1	eng___	Lowest	engate	Pseudo	engage	0	0	0			1	334.12	1	0.305923	196
2	2	3	1	33	bas___	High	bass	MostProb	basset	0	0	0	0	0	0	1852.38	1	0.547158	160
2	2	4	1	19	gre___	Low	greaker	Pseudo	great	0	0	0			0	53.0277	1	0.252724	160
2	2	5	1	10	cit___	Lowest	cition	Pseudo	city	0	0	0			0	832.902	1	0.517969	160
2	2	6	1	12	spi___	Highest	spirit	ImProb	spit	0	0	0	0	0	0	770.239	1	0.286456	160
2	2	7	1	32	han___	Low	hand	MostProb	handle	0	0	0	0	1	0	484.489	1	0.47825	186
2	2	8	1	3	pos___	Low	pose	ImProb	possible_x000D_	0	0	0	0	0	0	527.801	1	0.667592	160
2	2	9	1	4	inc___	High	inch	ImProb	incite	0	0	0	0	0	0	138.216	1	0.270611	160
2	2	10	1	15	wil___	Low	will	MostProb	will	1	0	0	0	0	1	20.2029	1	2.06526	169
2	2	11	1	5	all___	Highest	alliance	ImProb	align	0	1	0	0	0	1	3388.03	1	1.12803	196
2	2	12	1	27	fle___	Med	flesh	ImProb	flee	0	0	0	0	0	0	326.704	1	0.545177	160
2	2	13	1	23	dri___	Med	drift	ImProb	drill	0	0	0	0	0	1	110.026	1	0.25706	196
2	2	14	1	24	fla___	Highest	flash	ImProb	flat	0	0	0	0	0	1	393.854	1	0.632391	196
2	2	15	1	8	qui___	Med	quick	MostProb	quilt	0	0	0	0	0	1	858.99	1	0.498898	196
2	2	16	1	22	whe___	Lowest	wheek	Pseudo	when	0	0	0			0	781.709	1	0.270904	160
2	2	17	1	13	spo___	Highest	spoon	MostProb	spook	0	0	0	0	0	1	546.296	1	0.394814	196
2	2	18	1	28	fli___	High	flip	MostProb	flight	0	0	0	0	0	0	928.74	1	1.75465	160
2	2	19	1	7	sli___	Med	slice	MostProb	slice	1	0	0	0	0	1	952.758	1	0.255353	169
2	2	20	1	20	nat___	Low	nathod	Pseudo	natty	0	0	0			1	12081.5	1	0.780987	196
2	2	21	1	14	rev___	Highest	revetens	Pseudo	reverend	0	0	0			1	1259.44	1	0.285481	196
2	2	22	1	30	hur___	Lowest	hurn	Pseudo	hurry	0	0	0			1	389.343	1	0.375751	196
2	2	23	1	29	flu___	Med	fluffy	ImProb	flurry	0	0	0	0	0	0	2622.28	1	0.321335	160
2	2	24	1	18	sig___	Lowest	sight	ImProb	sign	0	0	0	0	0	1	740.376	1	0.499356	196
2	2	25	1	21	pan___	Highest	pancake	MostProb	pander	0	0	0	0	0	1	3156.29	1	0.261528	196
2	2	26	1	25	pla___	High	place	MostProb	place	1	0	0	0	0	1	241.845	1	0.431597	169
2	2	27	1	6	uni___	High	unicorn	MostProb	unite	0	0	0	0	0	0	19.0154	1	0.236731	160
2	2	28	1	9	ver___	Med	very	MostProb	verify	0	0	0	0	0	1	1101.35	1	0.34806	196
2	2	29	1	2	emp___	Low	empatrore	Pseudo	empire	0	0	0			1	943.706	1	2.07545	196
2	2	30	1	16	sur___	Highest	surdaws	Pseudo	survey	0	0	0			1	244.77	1	0.229202	196
2	2	31	1	17	pas___	Med	pasteen	Pseudo	pass	0	0	0			1	790.574	1	0.259291	196
2	2	32	1	31	ret___	High	retain	ImProb	retake	0	0	0	0	0	1	2212.02	1	0.382972	196
2	2	0	5	13	lea___	High	leaf	MostProb	leak	0	0	0	0	0	1	846.573	1	0.275842	196
2	2	1	5	11	pat___	High	pateines	Pseudo	pattern	0	0	0			0	1296.5	1	1.03183	160
2	2	2	5	9	coo___	Lowest	coop	ImProb	coop	1	0	0	0	0	1	768.655	1	0.271163	169
2	2	3	5	26	sha___	Highest	shall	ImProb	shark	0	0	0	0	0	0	85.2396	1	0.292919	160
2	2	4	5	1	div___	Low	dival	Pseudo	divy	0	0	0			0	902.062	1	0.427911	160
2	2	5	5	8	tho___	Lowest	thorn	ImProb	though	0	0	0	0	0	0	2232.86	1	0.278444	160
2	2	6	5	18	sup___	Lowest	suppint	Pseudo	supper	0	0	0			1	786.762	1	0.71474	196
2	2	7	5	21	wel___	Lowest	welft	Pseudo	well	0	0	0			1	941.185	1	0.638843	159
2	2	8	5	23	con___	Highest	consider	ImProb	conner	0	0	0	0	0	0	271.661	1	0.444053	160
2	2	9	5	2	dia___	High	dianives	Pseudo	diagram	0	0	0			1	227.518	1	1.04796	196
2	2	10	5	30	tin___	High	tingle	ImProb	tingle	1	0	0	0	0	1	3969.59	1	0.309008	169
2	2	11	5	25	ann___	Highest	annat	Pseudo	annie	0	0	0			0	5098.37	1	0.296056	160
2	2	12	5	12	eff___	Low	effect	MostProb	effigy	0	0	0	0	0	0	5588.12	1	0.521941	160
2	2	13	5	19	por___	High	porch	MostProb	pore	0	0	0	0	0	1	1096.94	1	0.867641	159
2	2	14	5	14	pil___	Med	pilses	Pseudo	pill	0	0	0			1	149.351	1	0.249754	196
2	2	15	5	3	spr___	Lowest	spread	ImProb	spring	0	0	0	0	0	1	915.267	1	0.243667	159
2	2	16	5	28	tra___	Highest	train	MostProb	tramp	0	0	0	0	0	0	782.95	1	0.254018	160
2	2	17	5	29	pra___	High	pray	MostProb	prance	0	0	0	0	0	0	22.3993	1	0.246087	160
2	2	18	5	16	hea___	High	heara	Pseudo	hear	0	0	0			0	790.66	1	0.261044	160
2	2	19	5	24	cha___	Highest	charmel	Pseudo	charlie	0	0	0			1	1849.66	1	1.06653	196
2	2	20	5	10	kin___	Med	kink	ImProb	kindred	0	0	0	0	0	0	767.904	1	0.410517	160
2	2	21	5	15	fou___	Lowest	found	MostProb	four	0	0	0	0	0	0	857.107	1	0.238785	160
2	2	22	5	33	mer___	Low	merit	ImProb	mermaid	0	0	0	0	0	0	886.165	1	0.2485	160
2	2	23	5	6	lan___	Low	landa	Pseudo	lantern	0	0	0			1	877.072	1	0.277459	196
2	2	24	5	32	rat___	Med	ratio	ImProb	ratty	0	0	0	0	0	0	2481.58	1	0.286607	160
2	2	25	5	22	spe___	Med	special	MostProb	special	1	0	0	0	0	1	83.3864	1	0.249063	169
2	2	26	5	27	mis___	Highest	mistake	MostProb	mistreat	0	0	0	0	0	1	1279.84	1	0.991933	196
2	2	27	5	5	ope___	Lowest	open	MostProb	open	1	0	0	0	0	1	639.407	1	0.210448	169
2	2	28	5	17	hon___	Low	honas	Pseudo	honk	0	0	0			0	133.113	1	0.260204	160
2	2	29	5	31	stu___	Med	student	MostProb	stupid	0	0	0	0	0	1	781.253	1	0.758996	196
2	2	30	5	7	cal___	Highest	calendar	ImProb	callous	0	0	0	0	0	1	732.79	1	0.38542	196
2	2	31	5	4	amo___	Low	amount	MostProb	ample	0						764.278	1	0.641987	199
2	2	32	5	20	hol___	Med	holler	ImProb	holiday	0	0	0	0	0	1	1938.97	1	2.21519	196
2	2	0	3	13	fre___	Low	fresh	ImProb	freak	0	0	0	0	0	0	1641.8	1	0.277898	160
2	2	1	3	8	bli___	Med	blizzard	ImProb	blind	0	0	0	0	0	0	883.233	1	0.356337	160
2	2	2	3	23	chi___	Highest	chicago	MostProb	chill	0	0	0	0	0	0	822.907	1	0.559221	160
2	2	3	3	25	wea___	Lowest	weak	ImProb	weave	0	0	0	0	0	1	528.903	1	0.512115	196
2	2	4	3	31	fig___	Lowest	fight	ImProb	figure	0	0	0	0	0	0	372.835	1	0.293289	160
2	2	5	3	16	ran___	Med	rantuily	Pseudo	rant	0	0	0			1	2210.11	1	0.349026	196
2	2	6	3	14	gen___	Med	genius	ImProb	generation_x000D_	0	0	0	0	0	0	3281.3	1	0.292537	160
2	2	7	3	17	dan___	Med	dance	MostProb	dander	0	0	0	0	0	1	2843.04	1	0.240156	196
2	2	8	3	7	cop___	Low	copper	MostProb	copper	1	0	0	0	0	1	631.588	1	1.01388	169
2	2	9	3	11	bel___	Med	below	ImProb	bell	0	0	0	0	0	0	660.862	1	0.495434	160
2	2	10	3	9	bre___	Med	break	MostProb	breeze	0	0	0	0	0	0	775.749	1	0.235473	160
2	2	11	3	3	mil___	High	mile	ImProb	mill	0	0	0	0	0	0	419.32	1	0.864479	160
2	2	12	3	15	sec___	Lowest	securd	Pseudo	second_x000D_	0	0	0			1	749.793	1	0.291488	196
2	2	13	3	21	eve___	Lowest	evening	MostProb	even	0	0	0	0	0	1	477.225	1	0.356334	196
2	2	14	3	5	tre___	Low	trecanious	Pseudo	tree	0	0	0			0	833.193	1	0.882152	160
2	2	15	3	19	dec___	Low	declite	Pseudo	decor	0	0	0			1	311.095	1	0.243523	196
2	2	16	3	24	var___	Med	vareen	Pseudo	variety	0	0	0			1	456.249	1	0.224684	196
2	2	17	3	12	sla___	Highest	slap	ImProb	slay	0	0	0	0	0	0	172.191	1	0.527911	160
2	2	18	3	26	ban___	High	bandal	Pseudo	banned	0	0	0			1	1654.74	1	0.228221	196
2	2	19	3	1	war___	Highest	warrior	MostProb	wartime	0	0	0	0	0	1	1574.21	1	0.502984	159
2	2	20	3	22	sno___	Lowest	snop	Pseudo	snorkel	0	0	0			0	733.901	1	0.251078	160
2	2	21	3	4	sta___	Highest	stard	Pseudo	star	0	0	0			1	892.051	1	0.228396	196
2	2	22	3	28	man___	Highest	manhole	MostProb	manly	0	0	0	0	0	1	858.892	1	0.280198	196
2	2	23	3	27	pri___	Highest	price	MostProb	pride	0	0	0	0	0	1	663.63	1	0.356623	196
2	2	24	3	20	act___	Low	action	MostProb	actor	0	0	0	0	0	0	794.72	1	0.274444	160
2	2	25	3	6	att___	Low	attention	MostProb	attack	0	0	0	0	0	1	127.762	1	0.248874	196
2	2	26	3	32	pin___	High	ping	ImProb	pinhead	0	0	0	0	0	0	189.674	1	0.292086	160
2	2	27	3	30	mor___	High	more	MostProb	more	1	0	0	0	0	1	213.602	1	0.286711	169
2	2	28	3	29	ext___	High	extire	Pseudo	extent_x000D_	0	0	0			1	966.565	1	0.793905	196
2	2	29	3	18	tri___	Highest	trick	ImProb	tripe	0	0	0	0	0	0	680.879	1	0.279466	160
2	2	30	3	33	men___	High	mentnear	Pseudo	mentor	0	0	0			1	161.512	1	0.218561	159
2	2	31	3	10	exa___	Lowest	exarbler	Pseudo	examine	0	0	0			0	433.884	1	0.438359	160
2	2	32	3	2	wor___	Low	worse	ImProb	worship	0	0	0	0	0	1	882.296	1	0.28331	196
2	2	0	8	1	rem___	Lowest	remember	MostProb	remind	0	0	0	0	0	1	899.749	1	0.271496	196
2	2	1	8	6	mul___	High	mulligan	ImProb	mule	0	0	0	0	0	0	772.164	1	3.34716	160
2	2	2	8	31	unl___	Highest	unleash	MostProb	unlike	0	0	0	0	0	1	11510.1	1	0.288799	159
2	2	3	8	4	sho___	High	shogs	Pseudo	show	0	0	0			0	877.209	1	0.181067	160
2	2	4	8	17	fas___	Lowest	fast	MostProb	fasten	0	0	0	0	0	1	4076.1	1	0.361559	196
2	2	5	8	16	pur___	Med	purst	Pseudo	purr	0	0	0			1	686.344	1	0.260863	196
2	2	6	8	12	dem___	High	democrat	MostProb	demand	0	0	0	0	0	0	480.863	1	0.352018	160
2	2	7	8	29	sou___	Low	soul	MostProb	soul	1	0	0	0	0	1	687.948	1	0.401599	169
2	2	8	8	33	she___	Highest	sheriff	ImProb	sheep	0	0	0	0	0	0	491.612	1	0.23347	160
2	2	9	8	26	cen___	Low	centennial	ImProb	cent	0	0	0	0	0	1	124.42	1	0.329551	196
2	2	10	8	24	com___	Highest	commene	Pseudo	commerce	0	0	0			0	226.823	1	0.99728	160
2	2	11	8	11	pic___	Lowest	picture	MostProb	picture	1	0	0	0	0	1	76.1011	1	0.347097	169
2	2	12	8	15	sub___	Med	subsor	Pseudo	sublease	0	0	0			1	774.536	0	6.31179	196
2	2	13	8	8	dra___	High	draw	ImProb	draft	0	0	0	0	0	0	180.39	1	0.444906	160
2	2	14	8	9	clu___	Med	clufo	Pseudo	club	0	0	0			0	754.735	1	0.558405	160
2	2	15	8	20	dep___	Highest	depites	Pseudo	depart	0	0	0			1	1478.48	1	0.329214	196
2	2	16	8	5	sor___	Lowest	sordid	ImProb	sore	0	0	0	0	0	1	906.204	1	0.231885	196
2	2	17	8	14	smo___	Lowest	smock	ImProb	smoke	0	0	0	0	0	0	685.185	1	0.224166	160
2	2	18	8	7	mas___	Med	mash	ImProb	mast	0	0	0	0	0	0	824.526	1	0.26414	160
2	2	19	8	19	bri___	Med	bridge	ImProb	bright_x000D_	0	0	0	0	0	0	643.731	1	0.276046	160
2	2	20	8	27	can___	Highest	cannien	Pseudo	canned	0	0	0			1	756.876	1	0.2452	196
2	2	21	8	25	min___	Low	minid	Pseudo	mince	0	0	0			1	1924.66	1	0.27487	196
2	2	22	8	21	fee___	Low	feel	MostProb	fees	0	0	0	0	0	1	1358.37	1	0.353675	159
2	2	23	8	10	deb___	High	debt	MostProb	debt	1	0	0	0	0	1	57.2255	1	0.866307	169
2	2	24	8	23	bur___	Highest	burbam	Pseudo	burrow	0	0	0			1	280.454	1	0.256872	196
2	2	25	8	13	swi___	Med	swize	Pseudo	swift	0	0	0			0	831.05	1	0.234743	160
2	2	26	8	18	dou___	Low	doubt	MostProb	doubt	1	0	0	0	0	1	112.849	1	0.673933	169
2	2	27	8	3	clo___	High	clock	ImProb	cloud	0	0	0	0	0	0	131.013	1	0.288034	160
2	2	28	8	22	fri___	Lowest	friend	ImProb	fridge	0	0	0	0	0	0	92.4239	1	0.266181	160
2	2	29	8	32	hor___	Low	horch	Pseudo	horror	0	0	0			1	782.215	1	0.266773	196
2	2	30	8	30	fir___	Lowest	first	MostProb	first	1	0	0	0	0	1	795.76	1	1.14417	169
2	2	31	8	2	mai___	Low	maiden	ImProb	maid	0	0	0	1	0	1	3110.35	1	0.412892	179
2	2	32	8	28	inf___	Highest	infinite	MostProb	infared	0	0	1	0	0	0	1832.33	1	0.602508	199
4	4	0	10	23	gla___	Low	glad	MostProb	glad	1	0	0	0	0	1	908.892	1	1.68886	169
4	4	1	10	28	mus___	Med	music	MostProb	must	0	0	0	0	0	0	865.077	1	2.66497	160
4	4	2	10	15	gar___	High	garlic	ImProb	garbage	0	0	0	0	0	1	138.818	1	1.78593	196
4	4	3	10	31	was___	Med	wask	Pseudo	wasp	0	0	0			1	826.116	1	1.12165	196
4	4	4	10	30	bat___	Med	battle	MostProb	battery	0	0	0	0	0	1	709.395	1	1.49067	196
4	4	5	10	25	sto___	High	stoem	Pseudo	stop	0	0	0			0	902.367	1	1.86218	160
4	4	6	10	8	sev___	Lowest	sevate	Pseudo	sever_x000D_	0	0	0			0	234.904	1	1.32267	160
4	4	7	10	32	bea___	Highest	beam	ImProb	beach	0	0	0	0	0	1	932.756	1	1.15867	196
4	4	8	10	14	lit___	Lowest	liter	ImProb	little_x000D_	0	0	0	0	0	0	908.488	0	0.950283	160
4	4	9	10	22	rea___	Med	real	MostProb	real	1	0	0	0	0	1	667.401	1	0.844006	169
4	4	10	10	5	cre___	Highest	crepects	Pseudo	create	0	0	0			0	233.541	1	1.40925	160
4	4	11	10	13	fin___	Low	finams	Pseudo	finish	0	0	0			1	1645.78	1	0.941984	196
4	4	12	10	9	loo___	Lowest	loose	ImProb	loot	0	0	0	0	0	1	886.613	1	1.57172	196
4	4	13	10	11	bla___	Lowest	blame	ImProb	black	0	0	0	0	0	0	6.16068	1	0.817139	160
4	4	14	10	6	bro___	Lowest	brom	Pseudo	broke	0	0	0			0	1334.12	1	0.818143	160
4	4	15	10	21	tru___	Low	trums	Pseudo	truth	0	0	0			0	855.243	1	0.837048	160
4	4	16	10	29	pal___	High	palace	MostProb	pallet	0	0	0	0	0	1	2672	1	0.929041	196
4	4	17	10	16	tea___	Highest	team	MostProb	teach	0	0	0	0	0	1	640.85	1	0.49344	196
4	4	18	10	10	red___	Highest	redeap	Pseudo	redness_x000D_	0	0	0			1	8183.69	1	2.21821	196
4	4	19	10	26	mea___	Med	meadow	ImProb	meager	0	0	0	0	0	0	2200.01	1	1.3216	160
4	4	20	10	18	sal___	Highest	salt	MostProb	salt	1	0	0	0	0	1	128.528	1	0.692933	169
4	4	21	10	24	est___	Low	estimate	MostProb	establish_x000D_	0	0	0	0	0	1	1076.51	1	0.732521	196
4	4	22	10	20	sch___	Lowest	school	MostProb	school	1	0	0	0	0	1	102.238	1	0.730597	169
4	4	23	10	27	rou___	Low	round	MostProb	route	0	0	0	0	0	1	698.906	1	1.2422	196
4	4	24	10	17	dev___	High	device	ImProb	develop	0	0	0	0		1	373.084	1	0.496788	196
4	4	25	10	3	ana___	Highest	anatomy	ImProb	analysis	0	0	0	0	0	1	2906.87	1	0.335953	196
4	4	26	10	12	cam___	Lowest	camin	Pseudo	camera	0	0	0			1	901.453	1	1.26992	196
4	4	27	10	19	off___	Low	offense	ImProb	offset	0	0	0	0	0	0	309.642	1	0.845452	160
4	4	28	10	4	aff___	High	affab	Pseudo	affair	0	0	0			1	363.22	1	1.02969	196
4	4	29	10	7	lat___	Med	latet	Pseudo	later	0	0	0			1	518.002	1	0.917833	196
4	4	30	10	33	inv___	Med	invite	MostProb	invoice	0	0	0	0	0	0	549.464	1	1.16269	160
4	4	31	10	2	plu___	High	plug	ImProb	plural	0	0	0	0	0	0	81.1512	1	0.280837	160
4	4	32	10	1	roo___	Low	rookie	ImProb	root	0	0	0	0	0	0	844.223	1	0.622663	160
4	4	0	4	8	aut___	Low	autumn	MostProb	author	0	0	0	0	0	0	38.546	1	0.978239	160
4	4	1	4	21	cap___	High	capstend	Pseudo	captain	0	0	0			1	958.785	1	1.28143	196
4	4	2	4	25	bou___	High	bourny	Pseudo	bout	0	0	0			0	2290.94	1	1.27325	160
4	4	3	4	29	hal___	High	half	ImProb	half_x000D_	1	0	0	0	0	1	1065.29	1	0.980659	169
4	4	4	4	6	pol___	High	polite	ImProb	police	0	0	0	0	0	1	917.021	1	0.472771	196
4	4	5	4	19	sna___	Low	snap	MostProb	snake	0	0	0	0	0	0	2887.99	1	0.758519	160
4	4	6	4	13	det___	High	detoos	Pseudo	determine	0	0	0			1	407.595	1	1.23472	196
4	4	7	4	7	cro___	High	crongs	Pseudo	cross	0	0	0			1	212.781	1	1.22919	196
4	4	8	4	10	lim___	Med	limna	Pseudo	limp	0	0	0			1	870.212	1	0.785311	196
4	4	9	4	14	pen___	Low	pension	ImProb	penny	0	0	0	0	0	1	1196.22	0	0.487529	196
4	4	10	4	20	wis___	Lowest	wisdom	MostProb	wisdom	1	0	0	0	0	1	912.47	1	0.484874	169
4	4	11	4	4	tal___	Med	tale	ImProb	tall	0	0	0	0	0	0	241.2	1	0.722963	160
4	4	12	4	3	rec___	Med	recent	ImProb	recycle	0	0	0	0	0	1	982.484	1	1.21843	196
4	4	13	4	12	sel___	Med	seldom	MostProb	self_x000D_	0	0	0	0	0	1	21.7708	1	1.0628	196
4	4	14	4	15	che___	Highest	chessar	Pseudo	chess	0	0	0			1	942.268	1	1.49933	196
4	4	15	4	16	gra___	Highest	grase	Pseudo	grant	0	0	0			0	384.147	1	2.26995	160
4	4	16	4	32	hun___	Lowest	hung	ImProb	hunger	0	0	0	0	0	0	373.863	1	0.273045	160
4	4	17	4	27	fac___	Med	faction	ImProb	fact	0	0	0	0	0	1	280.707	1	0.447781	196
4	4	18	4	5	med___	Low	medical	MostProb	mediate	0	0	0	0	0	0	365.911	1	0.329679	160
4	4	19	4	33	met___	Med	metal	MostProb	metric	0	0	0	0	0	1	5490.96	1	0.76407	196
4	4	20	4	2	bal___	Lowest	balla	Pseudo	ball	0	0	0			1	165.841	1	0.845567	196
4	4	21	4	11	acc___	Highest	access	ImProb	account	0	0	0	0	0	0	2.34876	1	0.292706	160
4	4	22	4	26	fel___	Lowest	felt	MostProb	felt	1	0	0	0	0	1	779.091	1	0.354793	169
4	4	23	4	23	loa___	Low	loap	Pseudo	loaf	0	0	0			1	490.785	1	0.317315	159
4	4	24	4	28	cra___	Highest	crack	ImProb	cram	0	0	0	0	0	1	756.183	1	0.287883	196
4	4	25	4	31	fat___	High	fatal	ImProb	father	0	0	0	0	0	0	3028.7	1	0.2286	160
4	4	26	4	22	tou___	Lowest	touch	MostProb	tournament	0	0	0	0	0	1	1789.32	1	0.737541	196
4	4	27	4	24	ski___	Highest	skip	MostProb	skip	1	0	0	0	0	1	295.009	1	0.222781	169
4	4	28	4	1	fun___	Lowest	funny	MostProb	function	0	0	0	0	0	0	258.74	1	0.29521	160
4	4	29	4	9	ton___	Med	tonance	Pseudo	tongue	0	0	0			0	906.91	1	0.452233	160
4	4	30	4	18	mat___	Low	matter	MostProb	matter	1	0	0	0	0	1	100.472	1	0.293561	169
4	4	31	4	30	fro___	Low	frobin	Pseudo	from	0	0	0			0	208.531	1	0.349618	160
4	4	32	4	17	ind___	Highest	indeed	ImProb	indeed	1	0	0	0	0	1	562.291	1	0.276116	169
4	4	0	8	33	she___	Highest	sheep	MostProb	shelter	0	0	0	0	0	0	8680.99	1	0.274192	160
4	4	1	8	23	bur___	Highest	burbam	Pseudo	burn	0	0	0			1	839.369	1	0.6945	196
4	4	2	8	20	dep___	Highest	depites	Pseudo	depth	0	0	0			0	69.9205	1	0.684276	160
4	4	3	8	30	fir___	Lowest	firs	ImProb	first	0	0	0	0	0	1	460.714	0	0.342546	196
4	4	4	8	6	mul___	High	mulch	MostProb	mulch	1	0	0	0	0	1	226.683	1	0.315746	169
4	4	5	8	13	swi___	Med	swize	Pseudo	swing	0	0	0			0	9.34883	1	0.293747	160
4	4	6	8	10	deb___	High	debris	ImProb	debt	0	0	0	0	0	1	959.859	1	0.277072	196
4	4	7	8	27	can___	Highest	cannien	Pseudo	candle	0	0	0			1	207.848	1	0.310304	196
4	4	8	8	19	bri___	Med	bright	MostProb	brittle	0	0	0	0	0	0	935.927	1	0.305724	160
4	4	9	8	8	dra___	High	drama	MostProb	draft	0	0	0	0	0	1	930.849	1	0.245984	196
4	4	10	8	32	hor___	Low	horch	Pseudo	horror	0	0	0			1	11.4129	1	0.25908	196
4	4	11	8	17	fas___	Lowest	fascinate	ImProb	fast	0	0	0	0	0	1	823.079	1	0.259436	196
4	4	12	8	24	com___	Highest	commene	Pseudo	computer	0	0	0			1	140.34	1	0.720776	196
4	4	13	8	16	pur___	Med	purst	Pseudo	purge	0	0	0			1	165.464	1	0.304566	196
4	4	14	8	15	sub___	Med	subsor	Pseudo	submarine	0	0	0			1	254.672	1	0.247762	196
4	4	15	8	31	unl___	Highest	unlucky	ImProb	unlock	0	0	0	0	0	1	844.511	1	0.30884	159
4	4	16	8	12	dem___	High	demand	ImProb	demon_x000D_	0	0	0	0	0	0	757.84	1	0.257775	160
4	4	17	8	18	dou___	Low	dour	ImProb	doubt	0	0	0	0	0	1	849.833	0	3.6063	196
4	4	18	8	2	mai___	Low	main	MostProb	mail	0	0	0	0	0	1	825.356	1	0.358374	196
4	4	19	8	22	fri___	Lowest	friday	MostProb	fringe	0	0	0	0	0	0	171.491	1	0.434615	160
4	4	20	8	25	min___	Low	minid	Pseudo	miniscule	0	0	0			1	358.761	1	0.321261	196
4	4	21	8	14	smo___	Lowest	smoke	MostProb	smoke	1	0	0	0	0	1	53.1535	1	0.228235	169
4	4	22	8	4	sho___	High	shogs	Pseudo	shoe	0	0	0			0	189.607	1	0.228693	160
4	4	23	8	7	mas___	Med	master	MostProb	master	1	0	0	0	0	1	1186.13	1	0.24485	169
4	4	24	8	1	rem___	Lowest	remain	ImProb	remedy	0	0	0	0	0	0	949.055	1	0.267488	160
4	4	25	8	9	clu___	Med	clufo	Pseudo	cluster	0	0	0			0	957.078	1	0.233519	160
4	4	26	8	28	inf___	Highest	influence	ImProb	inferior	0	0	0	0	0	0	337.738	1	0.235529	160
4	4	27	8	21	fee___	Low	feeble	ImProb	feet_x000D_	0	0	0	0	0	1	24.4072	1	0.244749	159
4	4	28	8	11	pic___	Lowest	pickle	ImProb	piccolo_x000D_	0	0	0	0	0	1	252.839	1	0.341246	196
4	4	29	8	3	clo___	High	clown	MostProb	clover	0	0	0	0	0	0	251.556	1	0.324672	160
4	4	30	8	5	sor___	Lowest	sorry	MostProb	sorrow_x000D_	0	0	0	0	0	1	74.7532	1	0.259188	196
4	4	31	8	29	sou___	Low	source	ImProb	sour	0	0	0	0	0	0	262.201	1	0.284595	160
4	4	32	8	26	cen___	Low	century	MostProb	century	1	0	0	0	0	1	21.4753	1	0.246513	169
4	4	0	7	4	sea___	Highest	seal	MostProb	search	0	0	0	0	0	0	873.812	1	0.639551	160
4	4	1	7	2	you___	Low	your	MostProb	youth	0	0	0	0	0	0	830.013	1	0.221776	160
4	4	2	7	22	dir___	Lowest	dirmbive	Pseudo	dire	0	0	0			0	27.0398	1	0.838817	160
4	4	3	7	18	fur___	Med	furious	ImProb	furrow	0	0	0	0	0	0	47.1148	1	0.248164	160
4	4	4	7	15	rel___	Highest	reloctons	Pseudo	relish	0	0	0			0	235.062	1	0.602809	160
4	4	5	7	5	ass___	Highest	assait	Pseudo	assist	0	0	0			1	51.7542	1	0.298146	196
4	4	6	7	20	rai___	Lowest	rais	Pseudo	rail	0	0	0			1	892.335	1	0.320713	159
4	4	7	7	31	bus___	Low	bush	ImProb	bust	0	0	0	0	0	0	1903.62	1	0.243808	160
4	4	8	7	33	hos___	Low	hostile	MostProb	host	0	0	0	0	0	0	847.305	1	0.289042	160
4	4	9	7	32	mod___	Med	modose	Pseudo	modify	0	0	0			0	159.066	1	0.266778	160
4	4	10	7	1	par___	Highest	parent	ImProb	parrot	0	0	0	0	0	1	55.0427	1	0.304789	196
4	4	11	7	27	not___	Med	noths	Pseudo	notice	0	0	0			0	945.272	1	0.267042	160
4	4	12	7	30	ben___	High	bendlem	Pseudo	benefit	0	0	0			1	909.986	1	1.15368	196
4	4	13	7	10	exp___	High	expensive	ImProb	expel	0	0	0	0	0	1	448.043	1	0.771849	159
4	4	14	7	24	blo___	Med	block	ImProb	block	1	0	0	0	0	1	35.402	1	0.217157	169
4	4	15	7	13	exe___	Low	execute	MostProb	exempt	0	0	0	0	0	0	82.1111	1	1.75323	160
4	4	16	7	28	qua___	High	quality	MostProb	qualify	0	0	0	0	0	1	263.485	1	0.495855	196
4	4	17	7	8	out___	High	outside	MostProb	outsource	0	0	0	0	0	1	668.846	1	0.240067	196
4	4	18	7	25	swe___	Low	sweline	Pseudo	swerve_x000D_	0	0	0			0	304.843	1	0.663302	160
4	4	19	7	21	cho___	High	chocolate	MostProb	choice	0	0	0	0	0	0	549.53	1	0.610066	160
4	4	20	7	12	scr___	High	screech	ImProb	scream	0	0	0	0	0	1	78.377	1	0.241389	159
4	4	21	7	11	den___	Med	denmern	Pseudo	dense	0	0	0			1	120.496	1	0.81024	196
4	4	22	7	26	rep___	Highest	replica	ImProb	repeat	0	0	0	0	0	0	17.0031	1	0.216002	160
4	4	23	7	3	vis___	Lowest	visa	ImProb	vision	0	0	0	0	0	0	892.432	1	0.752126	160
4	4	24	7	6	pai___	Low	pain	MostProb	paint	0	0	0	0	0	0	38.1402	1	0.250522	160
4	4	25	7	9	mou___	Lowest	mountaste	Pseudo	mouse	0	0	0			1	40.5715	1	0.321624	196
4	4	26	7	7	fam___	Lowest	famear	Pseudo	family	0	0	0			0	534.722	1	0.395877	160
4	4	27	7	17	car___	Highest	carbon	ImProb	carriage	0	0	0	0	0	0	612.163	1	0.249354	160
4	4	28	7	29	dea___	Med	deal	MostProb	deacon	0	0	0	0	0	1	315.633	1	0.256687	196
4	4	29	7	14	mon___	Lowest	monday	MostProb	month	0	0	0	0	0	1	174.886	1	0.206587	196
4	4	30	7	16	ide___	Lowest	idea	MostProb	idea	1	0	0	0	0	1	280.678	1	0.289143	169
4	4	31	7	19	bon___	Med	bonus	ImProb	bonfire_x000D_	0	0	0	0	0	0	1065.13	1	0.295708	160
4	4	32	7	23	ter___	High	terrific	ImProb	term	0	0	0	0	0	1	620.237	1	0.223413	196
4	4	0	2	1	gal___	Low	gallon	MostProb	gallop	0	0	0	0	0	1	344.887	1	0.261463	159
4	4	1	2	24	int___	Highest	intofes	Pseudo	intern	0	0	0			1	37.0279	1	0.71734	196
4	4	2	2	15	leg___	High	legal	ImProb	legume	0	0	0	0	0	0	1892.31	1	0.264508	160
4	4	3	2	23	slo___	Lowest	slogan	ImProb	sloth	0	0	0	0	0	0	725.99	1	0.183119	160
4	4	4	2	27	sen___	Highest	senator	MostProb	sense	0	0	0	0	0	1	94.4924	1	0.0835763	196
4	4	5	2	17	ent___	Lowest	entire	ImProb	entrance	0	0	0	0	0	1	279.569	1	0.238719	196
4	4	6	2	4	tel___	Lowest	televill	Pseudo	telegraph	0	0	0			1	403.223	1	0.68769	159
4	4	7	2	12	mar___	High	marps	Pseudo	march	0	0	0			1	132.475	1	0.268791	196
4	4	8	2	10	thr___	High	thraft	Pseudo	throw	0	0	0			1	938.882	1	0.276612	159
4	4	9	2	6	mag___	Low	magazine	MostProb	magic	0	0	0	0	0	0	438.085	1	0.319284	160
4	4	10	2	32	ref___	Lowest	refuse	ImProb	refine_x000D_	0	0	0	0	0	1	2624.83	1	0.299165	196
4	4	11	2	21	cau___	Low	caution	MostProb	cause	0	0	0	0	0	1	86.5924	1	0.251673	196
4	4	12	2	11	sti___	Med	stinds	Pseudo	still	0	0	0			1	876.768	1	0.407133	196
4	4	13	2	22	cou___	High	couple	MostProb	cough	0	0	0	0	0	0	134.197	1	0.481889	160
4	4	14	2	29	pro___	Highest	produce	MostProb	produce	1	0	0	0	0	1	229.441	1	0.223823	169
4	4	15	2	14	exc___	High	excite	MostProb	excel	0	0	0	0	0	1	5.79555	1	0.380157	196
4	4	16	2	20	reg___	Lowest	regret	ImProb	regal	0	0	0	0	0	1	150.394	1	0.337451	196
4	4	17	2	25	her___	Highest	herd	ImProb	here	0	0	0	0	0	0	168.965	1	0.709373	160
4	4	18	2	19	mal___	Highest	malyan	Pseudo	malice	0	0	0			1	947.231	1	0.308991	196
4	4	19	2	8	ang___	Med	angus	ImProb	angel_x000D_	0	0	0	0	0	1	480.825	1	0.293969	196
4	4	20	2	31	res___	Highest	rest	MostProb	resin	0	0	0	0	0	0	932.823	1	0.237197	160
4	4	21	2	5	sco___	High	scotch	ImProb	scooch	0	0	0	0	0	0	242.182	1	0.267213	160
4	4	22	2	26	gro___	Med	groom	ImProb	grow	0	0	0	0	0	0	5.06588	1	0.222126	160
4	4	23	2	28	ple___	Lowest	please	MostProb	please	1	0	0	0	0	1	268.063	1	0.239863	169
4	4	24	2	33	bee___	Med	beethe	Pseudo	been	0	0	0			1	222.09	1	0.269851	196
4	4	25	2	30	pac___	Med	pack	MostProb	pace	0	0	0	0	0	0	876.632	1	0.246378	160
4	4	26	2	13	cel___	Med	celebrate	ImProb	celebrate	1	0	0	0	0	1	470.367	1	0.212217	169
4	4	27	2	7	fea___	Low	feakness	Pseudo	fear	0	0	0			1	870.695	1	0.44709	196
4	4	28	2	2	def___	High	defeat	ImProb	define	0	0	0	0	0	1	181.195	1	0.253612	196
4	4	29	2	9	dar___	Low	dars	Pseudo	dare	0	0	0			0	191.117	1	0.217516	160
4	4	30	2	3	loc___	Low	locots	Pseudo	locate	0	0	0			1	121.656	1	0.24732	196
4	4	31	2	16	har___	Highest	hard	MostProb	hard	1	0	0	0	0	1	1781.55	1	0.281042	169
4	4	32	2	18	abs___	Low	abstest	Pseudo	absolute	0	0	0			1	1482.47	1	0.690584	196
4	4	0	3	4	sta___	Highest	stard	Pseudo	stage	0	0	0			0	337.062	1	0.234919	160
4	4	1	3	29	ext___	High	extire	Pseudo	extreme	0	0	0			1	1122.45	1	0.251778	196
4	4	2	3	20	act___	Low	actual	ImProb	action	0	0	0	0	0	0	235.624	1	0.234705	160
4	4	3	3	8	bli___	Med	blind	MostProb	bliss	0	0	0	0	0	0	445.912	1	0.216428	160
4	4	4	3	1	war___	Highest	warden	ImProb	warm	0	0	0	0	0	1	1795.32	1	0.237482	159
4	4	5	3	24	var___	Med	vareen	Pseudo	various	0	0	0			0	283.545	1	0.263988	160
4	4	6	3	23	chi___	Highest	china	ImProb	child	0	0	0	0	0	1	927.824	1	0.218868	196
4	4	7	3	3	mil___	High	million	MostProb	mile	0	0	0	0	0	0	1233.5	1	0.472835	160
4	4	8	3	18	tri___	Highest	trip	MostProb	trip	1	0	0	0	0	1	49.9364	1	0.241638	169
4	4	9	3	16	ran___	Med	rantuily	Pseudo	range	0	0	0			0	602.388	1	0.340213	160
4	4	10	3	5	tre___	Low	trecanious	Pseudo	tree	0	0	0			0	38.3231	1	0.326084	160
4	4	11	3	14	gen___	Med	general	MostProb	generous	0	0	0	0	0	1	655.7	1	1.15219	196
4	4	12	3	2	wor___	Low	word	MostProb	worth	0	0	0	0	0	1	528.906	1	0.549387	196
4	4	13	3	28	man___	Highest	maniac	ImProb	manage	0	0	0	0	0	0	19.4797	1	0.212601	160
4	4	14	3	15	sec___	Lowest	securd	Pseudo	secret	0	0	0			0	1688.05	1	0.294905	160
4	4	15	3	26	ban___	High	bandal	Pseudo	banish	0	0	0			1	776.567	1	0.247572	196
4	4	16	3	17	dan___	Med	dandruff	ImProb	danish	0	0	0	0	0	0	268.302	1	0.244722	160
4	4	17	3	32	pin___	High	pint	MostProb	pinch	0	0	0	0	0	0	157.556	1	0.280613	160
4	4	18	3	9	bre___	Med	breach	ImProb	breach	1	0	0	0	0	1	364.943	1	0.291365	169
4	4	19	3	31	fig___	Lowest	figure	MostProb	figure	1	0	0	0	0	1	402.379	1	0.231509	169
4	4	20	3	30	mor___	High	moron	ImProb	morbid	0	0	0	0	0	0	2239.57	1	0.222568	160
4	4	21	3	25	wea___	Lowest	weather	MostProb	weather	1	0	0	0	0	1	7.4243	1	0.235138	169
4	4	22	3	7	cop___	Low	copious	ImProb	cops	0	0	0	0	0	0	1846.1	1	0.244989	160
4	4	23	3	33	men___	High	mentnear	Pseudo	mention	0	0	0			1	492.311	1	0.275514	159
4	4	24	3	27	pri___	Highest	print	ImProb	print	1	0	0	0	0	1	916.626	1	0.232963	169
4	4	25	3	6	att___	Low	attorney	ImProb	attitude	0	0	0	0	0	0	888.352	1	0.236791	160
4	4	26	3	10	exa___	Lowest	exarbler	Pseudo	examine	0	0	0			0	267.67	1	0.257469	160
4	4	27	3	11	bel___	Med	bell	MostProb	believe	0	0	0	0	0	0	336.899	1	0.23731	160
4	4	28	3	19	dec___	Low	declite	Pseudo	decide	0	0	0			0	882.394	1	0.259431	160
4	4	29	3	22	sno___	Lowest	snop	Pseudo	snore	0	0	0			0	50.3981	1	0.234087	160
4	4	30	3	13	fre___	Low	freedom	MostProb	fresh_x000D_	0	0	0	0	0	0	778.904	1	0.264873	160
4	4	31	3	21	eve___	Lowest	eventually	ImProb	eventually_x000D_	1	0	0	0	0	1	131.607	1	0.195355	169
4	4	32	3	12	sla___	Highest	slave	MostProb	slate	0	0	0	0	0	1	193.019	1	0.276111	196
4	4	0	1	17	pas___	Med	pasteen	Pseudo	past	0	0	0			1	409.731	1	0.609527	196
4	4	1	1	16	sur___	Highest	surdaws	Pseudo	survive	0	0	0			1	15.1792	1	0.227543	196
4	4	2	1	27	fle___	Med	flea	MostProb	flesh	0	0	0	0	0	0	511.63	1	0.760847	160
4	4	3	1	19	gre___	Low	greaker	Pseudo	grease_x000D_	0	0	0			1	904.029	1	0.239825	196
4	4	4	1	31	ret___	High	return	MostProb	retire	0	0	0	0	0	1	36.9181	1	0.234565	196
4	4	5	1	2	emp___	Low	empatrore	Pseudo	empire	0	0	0			1	841.537	1	1.42615	196
4	4	6	1	12	spi___	Highest	spice	MostProb	spite_x000D_	0	0	0	0	0	1	66.0556	1	0.343052	196
4	4	7	1	13	spo___	Highest	sponge	ImProb	spot	0	0	0	0	0	0	747.188	1	0.213584	160
4	4	8	1	22	whe___	Lowest	wheek	Pseudo	when	0	0	0			0	848.903	1	0.221295	160
4	4	9	1	28	fli___	High	flit	ImProb	flies	0	0	0	0	0	0	166.085	1	0.205831	160
4	4	10	1	7	sli___	Med	slim	ImProb	slit	0	0	0	0	0	1	228.662	1	0.43784	196
4	4	11	1	14	rev___	Highest	revetens	Pseudo	revel	0	0	0			0	953.909	1	0.22842	160
4	4	12	1	26	des___	High	destiny	MostProb	desire	0	0	0	0	0	0	163.097	1	0.242154	160
4	4	13	1	25	pla___	High	plan	ImProb	place	0	0	0	0	0	0	323.826	1	0.29033	160
4	4	14	1	4	inc___	High	include	MostProb	incline	0	0	0	0	0	1	301.068	1	0.1722	196
4	4	15	1	3	pos___	Low	position	MostProb	posse_x000D_	0	0	0	0	0	0	76.8858	1	0.235996	160
4	4	16	1	29	flu___	Med	fluid	MostProb	fluent	0	0	0	0	0	1	828.066	1	1.03905	196
4	4	17	1	23	dri___	Med	drink	MostProb	drill	0	0	0	0	0	1	921.453	1	0.251763	196
4	4	18	1	20	nat___	Low	nathod	Pseudo	nature	0	0	0			0	119.173	1	0.688841	160
4	4	19	1	21	pan___	Highest	panel	ImProb	panic_x000D_	0	0	0	0	0	1	39.278	1	0.253026	196
4	4	20	1	24	fla___	Highest	flag	MostProb	flame	0	0	0	0	0	0	298.436	1	0.243542	160
4	4	21	1	1	eng___	Lowest	engate	Pseudo	engrave	0	0	0			1	898.352	1	1.3209	196
4	4	22	1	6	uni___	High	unique	ImProb	uniform	0	0	0	0	0	0	82.7703	1	0.22649	160
4	4	23	1	18	sig___	Lowest	signature	MostProb	signal	0	0	0	0	0	1	612.9	1	0.285362	196
4	4	24	1	8	qui___	Med	quiz	ImProb	quick	0	0	0	0	0	1	112.566	1	0.225004	196
4	4	25	1	32	han___	Low	hang	ImProb	hang	1	0	0	0	0	1	220.143	1	0.235862	169
4	4	26	1	11	abo___	Lowest	aboods	Pseudo	about	0	0	0			0	627.126	1	0.650291	160
4	4	27	1	5	all___	Highest	allow	MostProb	allegory	0	0	0	0	0	0	730.603	1	0.291134	160
4	4	28	1	10	cit___	Lowest	cition	Pseudo	city	0	0	0			0	154.746	1	0.513202	160
4	4	29	1	9	ver___	Med	versus	ImProb	very	0	0	0	0	0	0	1814.86	1	0.395041	160
4	4	30	1	30	hur___	Lowest	hurn	Pseudo	hurry	0	0	0			1	286.543	1	0.232957	196
4	4	31	1	15	wil___	Low	wily	ImProb	will	0	0	0	0	0	0	24.471	1	0.22549	160
4	4	32	1	33	bas___	High	basin	ImProb	basic	0	0	0	0	0	1	157.545	1	0.240606	196
4	4	0	5	3	spr___	Lowest	spring	MostProb	spring	1	0	0	0	0	1	80.4967	1	0.257603	169
4	4	1	5	26	sha___	Highest	shame	MostProb	shag	0	0	0	0	0	0	296.23	1	0.77867	160
4	4	2	5	18	sup___	Lowest	suppint	Pseudo	suppose	0	0	0			1	494.232	1	0.342082	196
4	4	3	5	25	ann___	Highest	annat	Pseudo	announce	0	0	0			1	171.576	1	0.247355	196
4	4	4	5	33	mer___	Low	mermaid	MostProb	merge	0	0	0	0	0	1	795.077	1	0.235492	196
4	4	5	5	16	hea___	High	heara	Pseudo	heart	0	0	0			0	266.961	1	0.282109	160
4	4	6	5	15	fou___	Lowest	fought	ImProb	foul	0	0	0	0	0	0	128.951	1	0.229282	160
4	4	7	5	19	por___	High	portal	ImProb	porridge	0	0	0	0	0	1	443.251	1	0.235805	159
4	4	8	5	4	amo___	Low	amortize	ImProb	amount	0	0	0	0	0	0	485.442	0	0.715889	160
4	4	9	5	28	tra___	Highest	travel	ImProb	track	0	0	0	0	0	1	281.552	1	0.17132	196
4	4	10	5	20	hol___	Med	hold	MostProb	holy	0	0	0	0	0	0	210.745	1	0.221853	160
4	4	11	5	24	cha___	Highest	charmel	Pseudo	change	0	0	0			0	294.499	1	0.305661	160
4	4	12	5	12	eff___	Low	effeminate	ImProb	effect	0	0	0	0	0	1	101.633	1	0.715338	196
4	4	13	5	29	pra___	High	prairie	ImProb	practice	0	0	0	0	0	0	591.539	1	0.209419	160
4	4	14	5	30	tin___	High	tint	MostProb	tinge	0	0	0	0	0	0	97.5674	1	0.229909	160
4	4	15	5	5	ope___	Lowest	opera	ImProb	open	0	0	0	0	0	0	785.348	1	0.246391	160
4	4	16	5	6	lan___	Low	landa	Pseudo	language	0	0	0			0	173.495	1	0.29124	160
4	4	17	5	7	cal___	Highest	call	MostProb	callous_x000D_	0	0	0	0	0	0	119.068	1	0.22345	160
4	4	18	5	31	stu___	Med	stuck	ImProb	stuck	1	0	0	0	0	1	26.3209	1	0.211376	169
4	4	19	5	27	mis___	Highest	mislead	ImProb	misuse	0	0	0	0	0	1	143.35	1	0.21702	196
4	4	20	5	14	pil___	Med	pilses	Pseudo	pillage	0	0	0			1	137.235	1	0.242292	196
4	4	21	5	23	con___	Highest	continue	MostProb	connect	0	0	0	0	0	0	912.541	1	0.237581	160
4	4	22	5	10	kin___	Med	kind	MostProb	kindle	0	0	0	0	0	0	901.867	1	0.219579	160
4	4	23	5	22	spe___	Med	spent	ImProb	spectate	0	0	0	0	0	1	749.064	1	0.228966	196
4	4	24	5	32	rat___	Med	rattle	MostProb	rattle	1	0	0	0	0	1	795.46	1	0.270686	169
4	4	25	5	17	hon___	Low	honas	Pseudo	honk	0	0	0			0	832.182	1	0.245887	160
4	4	26	5	1	div___	Low	dival	Pseudo	divide	0	0	0			0	933.235	1	0.219615	160
4	4	27	5	9	coo___	Lowest	cool	MostProb	cool	1	0	0	0	0	1	313.169	1	0.238925	169
4	4	28	5	8	tho___	Lowest	thought	MostProb	thought	1	0	0	0	0	1	878.521	1	0.238933	169
4	4	29	5	21	wel___	Lowest	welft	Pseudo	welcome	0	0	0			1	852.277	1	0.212594	159
4	4	30	5	11	pat___	High	pateines	Pseudo	patter	0	0	0			0	26.524	1	0.236221	160
4	4	31	5	13	lea___	High	least	ImProb	leak	0	0	0	0	0	1	1109.75	1	0.427751	196
4	4	32	5	2	dia___	High	dianives	Pseudo	dial	0	0	0			1	859.42	1	0.312439	196
4	4	0	6	6	ser___	Med	service	MostProb	serve	0	0	0	0	1	1	873.775	1	0.205478	189
4	4	1	6	9	cri___	Highest	crime	MostProb	crib	0	0	0	0	0	0	118.197	1	0.226608	160
4	4	2	6	31	sus___	Lowest	sustain	MostProb	sustain	1	0	0	0	0	1	61.2999	1	0.261678	169
4	4	3	6	4	cur___	Highest	curgs	Pseudo	curfew	0	0	0			1	2.20394	1	0.235917	196
4	4	4	6	13	cle___	Low	cleadased	Pseudo	cleft	0	0	0			0	316.275	1	0.210091	160
4	4	5	6	15	col___	High	cold	MostProb	color	0	0	0	0	0	0	950.82	1	0.251867	160
4	4	6	6	8	ali___	High	align	MostProb	alive	0	0	0	0	0	1	23.9657	1	0.236377	196
4	4	7	6	22	flo___	Low	floor	ImProb	floss	0	0	0	0	0	0	47.6242	1	0.258008	160
4	4	8	6	23	art___	Med	arthorm	Pseudo	artistry	0	0	0			0	431.037	1	0.280841	160
4	4	9	6	27	ele___	Low	elevator	ImProb	elegant	0	0	0	0	0	1	866.729	1	0.29242	196
4	4	10	6	30	per___	Med	persant	Pseudo	perceive	0	0	0			1	221.904	1	0.274961	196
4	4	11	6	3	ten___	High	tengal	Pseudo	tent	0	0	0			1	26.8543	1	0.242502	159
4	4	12	6	25	fil___	High	filter	MostProb	filter	1	0	0	0	0	1	427.243	1	0.216368	169
4	4	13	6	2	pop___	Med	pophort	Pseudo	popular	0	0	0			1	44.664	1	0.207709	196
4	4	14	6	11	sca___	Highest	scale	MostProb	scab_x000D_	0	0	0	0	0	0	153.911	1	0.212981	160
4	4	15	6	1	dro___	Med	drove	ImProb	drought	0	0	0	0	0	0	48.6213	1	0.244299	160
4	4	16	6	17	dre___	Lowest	drew	ImProb	dream	0	0	0	0	0	0	944.558	1	0.410244	160
4	4	17	6	26	adv___	Med	advance	MostProb	advance	1	0	0	0	0	1	801.822	1	0.708209	169
4	4	18	6	20	foo___	Lowest	food	MostProb	food	1	0	0	0	0	1	898.27	1	0.231294	169
4	4	19	6	21	fra___	High	fraze	Pseudo	fraught	0	0	0			0	239.444	1	0.239175	160
4	4	20	6	10	ins___	Highest	insheed	Pseudo	inspire	0	0	0			0	6.96935	1	0.233361	160
4	4	21	6	24	equ___	Low	equactent	Pseudo	equal	0	0	0			1	873.501	1	0.294607	196
4	4	22	6	16	val___	Med	valley	ImProb	valor	0	0	0	0	0	1	920.741	1	0.231756	159
4	4	23	6	32	see___	High	seen	MostProb	seek_x000D_	0	0	0	0	0	1	109.137	1	0.163566	159
4	4	24	6	33	sym___	Lowest	symnal	Pseudo	symmetry	0	0	0			1	162.234	1	0.21398	159
4	4	25	6	18	coa___	Lowest	coast	ImProb	coach	0	0	0	0	0	1	831.957	1	0.418379	196
4	4	26	6	12	fal___	Low	falsify	ImProb	falter_x000D_	0	0	0	0	0	1	821.785	1	0.0143486	196
4	4	27	6	29	smi___	Lowest	smile	MostProb	smile	1	0	0	0	0	1	31.1609	1	0.324856	169
4	4	28	6	19	for___	Highest	forget	ImProb	forgot	0	0	0	0	0	1	2.13402	1	0.20852	196
4	4	29	6	7	deg___	Lowest	degrease	ImProb	degrade	0	0	0	0	0	0	608.608	1	2.26983	160
4	4	30	6	28	que___	Low	quens	Pseudo	queue	0	0	0			0	3845.78	1	0.237126	160
4	4	31	6	14	cor___	Highest	core	ImProb	correlate	0	0	0	0	0	0	959.163	1	0.263616	160
4	4	32	6	5	dis___	Highest	disease	ImProb	distance	0	0	0	0	0	0	140.506	1	0.235522	160
4	4	0	9	29	awa___	Low	awakening	ImProb	awake	0	0	0	1	0	1	863.322	1	0.253005	179
4	4	1	9	16	doc___	Lowest	docket	ImProb	doctor_x000D_	0	0	0	0	0	1	957.833	1	0.632198	159
4	4	2	9	32	pre___	Highest	preulged	Pseudo	preview	0	0	0			0	120.709	1	0.373091	160
4	4	3	9	7	thi___	Low	this	MostProb	things	0	0	0	0	0	1	888.81	1	0.211247	196
4	4	4	9	13	imp___	Highest	imply	MostProb	implore_x000D_	0	0	0	0	0	1	16.1105	1	0.227188	196
4	4	5	9	14	eas___	Lowest	eash	Pseudo	ease	0	0	0			0	948.487	1	0.222242	160
4	4	6	9	10	cru___	High	crun	Pseudo	cruel	0	0	0			0	451.737	1	0.238205	160
4	4	7	9	15	lib___	Lowest	libit	Pseudo	library	0	0	0			0	930.425	1	0.236207	160
4	4	8	9	23	bot___	Lowest	bottom	MostProb	bottom	1	0	0	0	0	1	873.277	1	0.249664	169
4	4	9	9	30	the___	Med	thewed	Pseudo	there	0	0	0			0	277.797	1	0.22557	160
4	4	10	9	21	vic___	Lowest	victory	MostProb	victory	1	0	0	0	0	1	349.871	1	0.241611	169
4	4	11	9	33	shi___	High	ship	MostProb	shingle	0	0	0	0	0	0	421.839	1	0.234992	160
4	4	12	9	25	pot___	Med	potato	MostProb	pottery_x000D_	0	0	0	0	0	0	341.755	1	0.220265	160
4	4	13	9	22	app___	Low	apple	MostProb	appeal	0	0	0	0	0	0	161.027	1	0.187414	160
4	4	14	9	4	ear___	High	early	MostProb	earth	0	0	0	0	0	1	922.363	1	0.242703	196
4	4	15	9	20	cat___	Highest	catatax	Pseudo	catch	0	0	0			0	58.0585	1	0.213771	160
4	4	16	9	6	cla___	Highest	clard	Pseudo	clasp	0	0	0			0	18.5163	1	0.620244	160
4	4	17	9	9	fol___	Lowest	folk	ImProb	follow	0	0	0	0	0	0	868.412	1	0.267438	160
4	4	18	9	1	mot___	Med	motah	Pseudo	motto	0	0	0			1	876.371	1	0.596147	196
4	4	19	9	27	tem___	Med	template	ImProb	temper	0	0	0	0	0	1	405.54	1	0.255389	196
4	4	20	9	31	bra___	Highest	brain	MostProb	brazen	0	0	0	0	0	1	151.435	1	0.19055	196
4	4	21	9	2	arm___	High	army	MostProb	army	1	0	0	0	0	1	904.852	1	0.237942	169
4	4	22	9	8	win___	Low	wine	ImProb	winnow	0	0	0	0	0	0	907.91	1	0.410331	160
4	4	23	9	11	sol___	High	solinits	Pseudo	solemn	0	0	0			1	849.821	1	0.305539	196
4	4	24	9	5	sil___	High	silice	Pseudo	silly	0	0	0			1	147.046	1	0.480185	196
4	4	25	9	28	tha___	Lowest	than	ImProb	thaw	0	0	0	0	0	0	505.67	1	0.216895	160
4	4	26	9	12	str___	High	strelles	Pseudo	strong_x000D_	0	0	0			1	50.813	1	0.275165	159
4	4	27	9	19	ste___	Highest	stem	MostProb	steer	0	0	0	0	0	0	731.461	1	0.208086	160
4	4	28	9	17	twe___	Low	tweezers	ImProb	twelve	0	0	0	0	0	0	54.7123	1	0.254509	160
4	4	29	9	18	rad___	Low	radius	ImProb	radish	0	0	0	0	0	0	197.935	1	0.209046	160
4	4	30	9	3	fai___	Low	fairly	ImProb	fail_x000D_	0	0	0	0	0	0	69.826	1	0.242872	160
4	4	31	9	26	adm___	Med	admiral	ImProb	admire	0	0	0	0	0	0	603.581	1	0.230836	160
4	4	32	9	24	vir___	Med	virulent	ImProb	virtue	0	0	0	0	0	0	417.897	1	0.41442	160
6	6	0	7	21	cho___	High	choice	ImProb	chose	0	0	0	0	0	0	181.041	1	1.01749	160
6	6	1	7	28	qua___	High	quarter	ImProb	quack	0	0	0	0	0	0	1694.71	1	1.18684	160
6	6	2	7	24	blo___	Med	bloy	Pseudo	block_x000D_	0	0	0			0	923.672	1	1.45657	160
6	6	3	7	18	fur___	Med	furlale	Pseudo	furry	0	0	0			1	2527.88	1	0.780278	196
6	6	4	7	15	rel___	Highest	relish	MostProb	relish	1	0	0	0	0	1	1950.77	1	1.96238	169
6	6	5	7	5	ass___	Highest	assist	MostProb	asset	0	0	0	0	0	0	169.391	1	0.892398	160
6	6	6	7	26	rep___	Highest	repoit	Pseudo	reptile	0	0	0			1	965.571	1	1.20152	196
6	6	7	7	10	exp___	High	explorn	Pseudo	export	0	0	0			1	254.325	1	0.985435	159
6	6	8	7	17	car___	Highest	cargoot	Pseudo	cart	0	0	0			1	834.791	1	0.711455	196
6	6	9	7	29	dea___	Med	dean	ImProb	dealt_x000D_	0	0	0	0	0	0	26.5049	1	0.782221	160
6	6	10	7	6	pai___	Low	pair	ImProb	paid_x000D_	0	0	0	0	0	0	936.822	1	0.161544	160
6	6	11	7	13	exe___	Low	exemplar	ImProb	exert	0	0	0	0	0	0	595.143	1	0.983046	160
6	6	12	7	4	sea___	Highest	season	ImProb	seal	0	0	0	0	0	1	556.035	1	0.248631	196
6	6	13	7	32	mod___	Med	model	MostProb	mode	0	0	0	0	0	0	1061.37	1	0.645395	160
6	6	14	7	33	hos___	Low	hostel	ImProb	hose	0	0	0	0	0	0	798.295	1	0.138163	160
6	6	15	7	9	mou___	Lowest	mouse	MostProb	mouse	1	0	0	0	0	1	680.971	1	2.42483	169
6	6	16	7	1	par___	Highest	parareans	Pseudo	part	0	0	0			0	981.607	1	1.30824	160
6	6	17	7	7	fam___	Lowest	family	MostProb	family	1	0	0	0	0	1	775.321	1	0.0433149	169
6	6	18	7	23	ter___	High	terbe	Pseudo	term	0	0	0			1	49.6479	1	0.370693	196
6	6	19	7	12	scr___	High	scrock	Pseudo	scribe	0	0	0			1	2249.64	1	0.241271	159
6	6	20	7	30	ben___	High	bent	MostProb	bent	1	0	0	0	0	1	489.094	1	1.29898	169
6	6	21	7	31	bus___	Low	bushop	Pseudo	busy	0	0	0			0	1248.81	1	0.491423	160
6	6	22	7	8	out___	High	outfit	ImProb	outing	0	0	0	0	0	1	163.309	1	0.524969	196
6	6	23	7	19	bon___	Med	bonepi	Pseudo	bonfire	0	0	0			0	290.086	1	1.08253	160
6	6	24	7	3	vis___	Lowest	vislaes	Pseudo	visit	0	0	0			1	74.9285	1	0.89003	196
6	6	25	7	2	you___	Low	youthful	ImProb	your	0	0	0	0	0	0	93.6785	1	1.78079	160
6	6	26	7	25	swe___	Low	sweet	MostProb	sweet	1	0	0	0	0	1	790.087	1	0.496467	169
6	6	27	7	11	den___	Med	dent	MostProb	dentist_x000D_	0	0	0	0	0	1	750.202	1	1.82469	196
6	6	28	7	22	dir___	Lowest	direct	MostProb	dirt	0	0	0	0	0	1	65.6039	1	0.837885	196
6	6	29	7	14	mon___	Lowest	month	ImProb	monkey	0	0	0	0	0	0	1438.85	1	0.536228	160
6	6	30	7	16	ide___	Lowest	identify	ImProb	idea	0	0	0	0	0	0	438.563	1	0.566414	160
6	6	31	7	20	rai___	Lowest	rain	MostProb	rain	1	0	0	0	0	1	891.029	1	0.47677	169
6	6	32	7	27	not___	Med	nothing	MostProb	note	0	0	0	0	0	0	783.257	1	0.411697	160
6	6	0	10	3	ana___	Highest	anapredas	Pseudo	anatomy	0	0	0			0	848.623	1	0.463916	160
6	6	1	10	27	rou___	Low	roulette	ImProb	route	0	0	0	0	0	1	36.7487	1	0.741123	196
6	6	2	10	2	plu___	High	plusel	Pseudo	plural	0	0	0			0	900.806	1	0.49323	160
6	6	3	10	28	mus___	Med	must	ImProb	muse_x000D_	0	0	0	0	0	0	16.896	1	0.398609	160
6	6	4	10	24	est___	Low	esteem	ImProb	esteem	1	0	0	0	0	1	164.838	1	1.34597	169
6	6	5	10	32	bea___	Highest	beases	Pseudo	beam	0	0	0			1	1215.19	1	0.567841	196
6	6	6	10	31	was___	Med	wash	MostProb	wasp_x000D_	0	0	0	0	0	0	1179.62	1	0.26762	160
6	6	7	10	20	sch___	Lowest	scholar	ImProb	school	0	0	0	0	0	0	49.2237	1	0.4783	160
6	6	8	10	33	inv___	Med	involve	ImProb	invite	0	0	0	0	0	1	732.898	1	1.39937	196
6	6	9	10	25	sto___	High	stop	MostProb	stop	1	0	0	0	0	1	282.696	1	2.53047	169
6	6	10	10	16	tea___	Highest	teats	ImProb	team	0	0	0	0	0	1	1.92512	0	0.75897	196
6	6	11	10	22	rea___	Med	ready	ImProb	real	0	0	0	0	0	0	2.68171	1	0.828973	160
6	6	12	10	14	lit___	Lowest	litipins	Pseudo	lite_x000D_	0	0	0			0	907.616	1	0.131432	160
6	6	13	10	29	pal___	High	palsy	ImProb	palm	0	0	0	0	0	0	1441.12	0	7.2819	160
6	6	14	10	11	bla___	Lowest	blatise	Pseudo	black	0	0	0			0	15.8632	1	0.108925	160
6	6	15	10	10	red___	Highest	redo	MostProb	redo	1	0	0	0	0	1	705.189	1	0.195823	169
6	6	16	10	21	tru___	Low	truth	MostProb	TRUE	0	0	0	0	1	1	1274.65	1	1.17875	189
6	6	17	10	1	roo___	Low	rooch	Pseudo	root	0	0	0			1	111.64	1	0.0694228	196
6	6	18	10	15	gar___	High	garges	Pseudo	garage	0	0	0			0	923.842	1	1.10118	160
6	6	19	10	19	off___	Low	offot	Pseudo	office	0	0	0			0	563.449	1	1.47463	160
6	6	20	10	12	cam___	Lowest	camera	MostProb	camera	1	0	0	0	0	1	284.792	1	0.695834	169
6	6	21	10	5	cre___	Highest	create	MostProb	create	1	0	0	0	0	1	284.437	1	0.162217	169
6	6	22	10	4	aff___	High	affect	MostProb	affiliate	0	0	0	0	0	1	702.623	1	0.180463	196
6	6	23	10	17	dev___	High	devarm	Pseudo	devote	0	0	0			1	952.615	1	0.117789	196
6	6	24	10	23	gla___	Low	glare	ImProb	glare	1	0	0	0	0	1	338.037	1	0.407074	169
6	6	25	10	13	fin___	Low	finish	MostProb	fine	0	0	0	0	0	0	659.236	1	0.580443	160
6	6	26	10	8	sev___	Lowest	severe	MostProb	several	0	0	0	0	0	0	229.27	1	0.478295	160
6	6	27	10	18	sal___	Highest	salon	ImProb	salt	0	0	0	0	0	0	92.254	1	0.675234	160
6	6	28	10	30	bat___	Med	baton	ImProb	battle_x000D_	0	0	0	0	0	0	1788.68	1	2.81618	160
6	6	29	10	6	bro___	Lowest	brother	MostProb	brother	1	0	0	0	0	1	369.186	1	0.768305	169
6	6	30	10	9	loo___	Lowest	lools	Pseudo	loose	0	0	0			1	1014.25	1	0.984144	196
6	6	31	10	26	mea___	Med	meadue	Pseudo	meat	0	0	0			0	289.953	1	0.588467	160
6	6	32	10	7	lat___	Med	later	MostProb	later	1	0	0	0	0	1	304.066	1	0.470423	169
6	6	0	9	20	cat___	Highest	catch	MostProb	cater	0	0	0	0	0	0	387.632	1	0.917474	160
6	6	1	9	9	fol___	Lowest	folf	Pseudo	follow	0	0	0			0	919.917	1	0.418318	160
6	6	2	9	30	the___	Med	theme	MostProb	there	0	0	0	0	0	0	311.305	1	0.861023	160
6	6	3	9	2	arm___	High	armpit	ImProb	armor	0	0	0	0	0	1	286.451	1	0.837607	159
6	6	4	9	21	vic___	Lowest	vicar	ImProb	victor	0	0	0	0	0	1	858.202	0	1.25664	196
6	6	5	9	1	mot___	Med	mother	MostProb	motor	0	0	0	0	0	0	388.451	1	0.635588	160
6	6	6	9	19	ste___	Highest	stew	ImProb	steam	0	0	0	0	0	0	409.895	1	0.911753	160
6	6	7	9	3	fai___	Low	faifs	Pseudo	fail	0	0	0			1	481.262	1	0.88635	196
6	6	8	9	11	sol___	High	sold	MostProb	sole	0	0	0	0	0	1	705.454	1	0.919368	196
6	6	9	9	14	eas___	Lowest	easy	MostProb	easy	1	0	0	0	0	1	0.951443	1	0.829378	169
6	6	10	9	6	cla___	Highest	clap	MostProb	clap	1	0	0	0	0	1	45.6514	1	0.972022	169
6	6	11	9	7	thi___	Low	thirst	ImProb	thin	0	0	0	0	0	0	111.329	1	0.612492	160
6	6	12	9	31	bra___	Highest	brass	ImProb	brat	0	0	0	0	0	1	1641.56	1	0.5617	196
6	6	13	9	32	pre___	Highest	present	MostProb	preschool	0	0	0	0	0	0	2175.88	1	0.692146	160
6	6	14	9	8	win___	Low	wint	Pseudo	winner	0	0	0			1	59.3683	1	0.61973	196
6	6	15	9	16	doc___	Lowest	doctrent	Pseudo	doctor_x000D_	0	0	0			1	850.114	1	1.4406	159
6	6	16	9	13	imp___	Highest	impress	ImProb	imply	0	0	0	0	0	1	93.043	1	0.67407	196
6	6	17	9	17	twe___	Low	twerth	Pseudo	tweak	0	0	0			0	39.1004	1	0.752098	160
6	6	18	9	29	awa___	Low	awator	Pseudo	awake_x000D_	0	0	0			0	864.418	1	0.696955	160
6	6	19	9	24	vir___	Med	virit	Pseudo	virtue	0	0	0			1	2255.45	1	0.512407	196
6	6	20	9	27	tem___	Med	temes	Pseudo	temor	0	0	1			0	1455.27	1	2.9507	199
6	6	21	9	18	rad___	Low	rados	Pseudo	radar	0	0	0			1	1134.09	1	0.759317	196
6	6	22	9	10	cru___	High	crush	MostProb	crucial	0	0	0	0	0	0	212.486	1	0.409562	160
6	6	23	9	25	pot___	Med	potential	ImProb	potato	0	0	0	0	0	1	1618.8	1	0.909609	196
6	6	24	9	12	str___	High	strength	MostProb	strap	0	0	0	0	0	1	540.808	1	2.04731	159
6	6	25	9	33	shi___	High	shield	ImProb	shit	0	0	0	0	0	0	938.542	1	0.525154	160
6	6	26	9	4	ear___	High	earlobe	ImProb	earth	0	0	0	0	0	0	33.5237	1	0.529222	160
6	6	27	9	15	lib___	Lowest	library	MostProb	library	1	0	0	0	0	1	1447.59	1	0.525016	169
6	6	28	9	23	bot___	Lowest	botch	ImProb	bottle	0	0	0	0	0	0	121.405	1	0.671841	160
6	6	29	9	26	adm___	Med	admid	Pseudo	admire	0	0	0			1	927.806	1	1.15653	196
6	6	30	9	5	sil___	High	silent	MostProb	silly	0	0	0	0	0	0	825.079	1	0.688223	160
6	6	31	9	28	tha___	Lowest	thance	Pseudo	that	0	0	0			1	200.759	1	0.737866	196
6	6	32	9	22	app___	Low	appear	ImProb	appear	1	0	0	0	0	1	532.324	1	0.68014	169
6	6	0	1	19	gre___	Low	great	MostProb	great	1	0	0	0	0	1	246.26	1	0.766035	169
6	6	1	1	10	cit___	Lowest	city	MostProb	city	1	0	0	0	0	1	887.588	1	0.610726	169
6	6	2	1	9	ver___	Med	verg	Pseudo	very	0	0	0			0	169.727	1	0.618096	160
6	6	3	1	17	pas___	Med	pass	MostProb	passive	0	0	0	0	0	1	410.342	1	0.827538	196
6	6	4	1	6	uni___	High	unicrix	Pseudo	unit	0	0	0			1	270.677	1	0.762456	196
6	6	5	1	27	fle___	Med	flesh	ImProb	fled	0	0	0	0	0	1	61.45	1	0.818507	196
6	6	6	1	23	dri___	Med	drift	ImProb	drink	0	0	0	0	0	1	18.4978	1	0.852224	196
6	6	7	1	32	han___	Low	hantrile	Pseudo	handlep	0	0	1			1	1008.38	1	0.667685	199
6	6	8	1	25	pla___	High	plapes	Pseudo	plate	0	0	0			1	22.5157	1	1.26294	196
6	6	9	1	3	pos___	Low	pose	ImProb	possess	0	0	0	0	0	0	865.804	1	0.756818	160
6	6	10	1	11	abo___	Lowest	about	MostProb	abort	0	0	0	0	0	0	140.14	1	0.760588	160
6	6	11	1	15	wil___	Low	wilgel	Pseudo	willing	0	0	0			1	49.0897	1	0.528818	196
6	6	12	1	2	emp___	Low	empire	MostProb	emperor	0	0	0	0	0	1	28.9903	1	0.549379	196
6	6	13	1	24	fla___	Highest	flash	ImProb	flare_x000D_	0	0	0	0	0	0	543.847	1	0.821043	160
6	6	14	1	20	nat___	Low	nature	MostProb	natal	0	0	0	0	0	0	1233.5	1	0.594267	160
6	6	15	1	4	inc___	High	inch	ImProb	incest	0	0	0	0	0	0	375.83	1	0.537641	160
6	6	16	1	26	des___	High	deserve	ImProb	dessert	0	0	0	0	0	1	512.523	1	0.565652	196
6	6	17	1	22	whe___	Lowest	when	MostProb	where	0	0	0	0	0	1	772.703	1	0.825737	196
6	6	18	1	18	sig___	Lowest	sight	ImProb	signal	0	0	0	0	0	0	300.793	1	0.816628	160
6	6	19	1	31	ret___	High	retain	ImProb	retire	0	0	0	0	0	1	143.554	1	0.628491	196
6	6	20	1	5	all___	Highest	alliance	ImProb	allow	0	0	0	0	0	1	883.72	1	0.901485	196
6	6	21	1	14	rev___	Highest	reverend	MostProb	reverence	0	1	0	0	0	1	332.015	1	0.977169	196
6	6	22	1	12	spi___	Highest	spirit	ImProb	spite_x000D_	0	0	0	0	0	0	67.4892	1	1.18249	160
6	6	23	1	1	eng___	Lowest	english	MostProb	engine	0	0	0	0	0	0	878.686	1	0.740646	160
6	6	24	1	16	sur___	Highest	surprise	MostProb	surround	0	0	0	0	0	1	802.964	1	1.4003	196
6	6	25	1	28	fli___	High	flitry	Pseudo	flies	0	0	0			0	302.964	1	0.858074	160
6	6	26	1	13	spo___	Highest	spolt	Pseudo	spook	0	0	0			0	302.917	1	2.44194	160
6	6	27	1	21	pan___	Highest	panso	Pseudo	pantry_x000D_	0	0	0			1	412.979	1	0.704141	196
6	6	28	1	7	sli___	Med	slimp	Pseudo	slime_x000D_	0	0	0			0	392.72	1	0.915162	160
6	6	29	1	33	bas___	High	basps	Pseudo	bass_x000D_	0	0	0			0	130.488	1	0.754181	160
6	6	30	1	8	qui___	Med	quims	Pseudo	quit	0	0	0			1	195.577	1	0.821316	196
6	6	31	1	30	hur___	Lowest	hurry	MostProb	hurry	1	0	0	0	0	1	410.313	1	0.749474	169
6	6	32	1	29	flu___	Med	fluffy	ImProb	flute	0	0	0	0	0	0	806.854	1	1.03081	160
6	6	0	8	9	clu___	Med	clue	MostProb	clue	1	0	0	0	0	1	552.121	1	0.0599874	169
6	6	1	8	14	smo___	Lowest	smock	ImProb	smooth	0	0	0	0	0	0	909.382	1	0.677818	160
6	6	2	8	3	clo___	High	clock	ImProb	clot	0	0	0	0	0	1	269.699	1	0.508116	196
6	6	3	8	26	cen___	Low	centennial	ImProb	center	0	0	0	0	0	1	895.34	1	1.20448	196
6	6	4	8	21	fee___	Low	feep	Pseudo	feel	0	0	0			1	260.554	1	0.564979	159
6	6	5	8	16	pur___	Med	pure	MostProb	purpose	0	0	0	0	0	0	219.84	1	0.494346	160
6	6	6	8	2	mai___	Low	maiden	ImProb	mail	0	0	0	0	0	1	33.3157	1	0.873044	196
6	6	7	8	11	pic___	Lowest	pice	Pseudo	picnic	0	0	0			0	370.385	1	0.675518	160
6	6	8	8	27	can___	Highest	candle	MostProb	cannot	0	0	0	0	0	1	729.934	1	0.623173	196
6	6	9	8	19	bri___	Med	bridge	ImProb	bring	0	0	0	0	0	1	427.99	1	0.700497	196
6	6	10	8	25	min___	Low	minute	MostProb	minute	1	0	0	0	0	1	51.9154	1	0.515735	169
6	6	11	8	30	fir___	Lowest	firtty	Pseudo	first	0	0	0			1	61.8441	1	0.570835	196
6	6	12	8	24	com___	Highest	computer	MostProb	come	0	0	0	0	0	0	8.64988	1	0.605723	160
6	6	13	8	32	hor___	Low	horror	MostProb	hornet	0	0	0	0	0	0	2113.96	1	0.648869	160
6	6	14	8	23	bur___	Highest	burn	MostProb	bury	0	0	0	0	0	0	726.516	1	0.63375	160
6	6	15	8	28	inf___	Highest	infettink	Pseudo	infant	0	0	0			1	278.549	1	0.482315	196
6	6	16	8	29	sou___	Low	soungert	Pseudo	soul	0	0	0			0	855.276	1	0.716349	160
6	6	17	8	4	sho___	High	show	MostProb	shoot	0	0	0	0	0	0	13.3079	1	0.705001	160
6	6	18	8	6	mul___	High	mulligan	ImProb	mule	0	0	0	0	0	0	94.6958	1	0.587077	160
6	6	19	8	8	dra___	High	draw	ImProb	drama	0	0	0	0	0	1	888.702	1	0.783814	196
6	6	20	8	10	deb___	High	debarca	Pseudo	debutante	0	0	0			1	1216.69	1	0.538089	196
6	6	21	8	12	dem___	High	demops	Pseudo	demolish	0	0	0			1	320.463	1	0.819642	196
6	6	22	8	1	rem___	Lowest	remyles	Pseudo	remember	0	0	0			1	283.425	1	0.553804	196
6	6	23	8	13	swi___	Med	swim	MostProb	swift	0	0	0	0	0	1	916.227	1	0.927287	196
6	6	24	8	31	unl___	Highest	unloque	Pseudo	unless	0	0	0			1	41.4723	1	0.643856	159
6	6	25	8	5	sor___	Lowest	sordid	ImProb	sorrow	0	0	0	0	0	1	172.453	1	0.662222	196
6	6	26	8	20	dep___	Highest	depend	MostProb	deposit	0	0	0	0	0	1	240.99	1	0.694068	196
6	6	27	8	17	fas___	Lowest	fashoed	Pseudo	fast	0	0	0			0	829.266	1	0.797675	160
6	6	28	8	15	sub___	Med	subway	MostProb	subtract	0	0	0	0	0	1	234.65	1	0.663084	196
6	6	29	8	33	she___	Highest	sheriff	ImProb	shelf	0	0	0	0	0	0	499.563	1	0.63346	160
6	6	30	8	18	dou___	Low	dourn	Pseudo	doubt	0	0	0			0	91.9441	1	0.596299	160
6	6	31	8	7	mas___	Med	mash	ImProb	massive	0	0	0	0	0	0	236.256	1	0.836034	160
6	6	32	8	22	fri___	Lowest	friend	ImProb	fridge	0	0	0	0	0	0	5.84119	1	0.612901	160
6	6	0	6	32	see___	High	seep	ImProb	seek_x000D_	0	0	0	0	0	1	305.269	1	0.953654	159
6	6	1	6	21	fra___	High	frank	MostProb	fraternity	0	0	0	0	0	1	950.096	1	0.653187	196
6	6	2	6	15	col___	High	collar	ImProb	color	0	0	0	0	0	0	729.302	1	0.577834	160
6	6	3	6	28	que___	Low	question	MostProb	question	1	0	0	0	0	1	1220.94	1	4.09765	169
6	6	4	6	10	ins___	Highest	insurance	MostProb	insect	0	0	0	0	0	0	285.052	1	0.981526	160
6	6	5	6	24	equ___	Low	equal	MostProb	equal	1	0	0	0	0	1	946.487	1	0.701585	169
6	6	6	6	3	ten___	High	tent	MostProb	tent_x000D_	1	0	0	0	0	1	133.611	1	1.138	169
6	6	7	6	31	sus___	Lowest	suspicion	ImProb	suspect	0	0	0	0	1	1	10.403	1	0.850798	158
6	6	8	6	33	sym___	Lowest	symbol	MostProb	symphony	0	0	0	0	0	1	1200.03	1	0.833486	159
6	6	9	6	18	coa___	Lowest	coadeet	Pseudo	coach	0	0	0			1	159.422	1	0.753128	196
6	6	10	6	1	dro___	Med	drolf	Pseudo	drool	0	0	0			0	111.847	1	0.728231	160
6	6	11	6	9	cri___	Highest	cricket	ImProb	critique	0	0	0	0	0	0	551.01	1	0.638929	160
6	6	12	6	27	ele___	Low	elecrite	Pseudo	elegant	0	0	0			1	1069.76	1	0.717036	196
6	6	13	6	29	smi___	Lowest	smitten	ImProb	smile	0	0	0	0	0	0	215.119	1	0.600202	160
6	6	14	6	2	pop___	Med	popcorn	MostProb	popcorn	1	0	0	0	0	1	197.223	1	0.719033	169
6	6	15	6	6	ser___	Med	series	ImProb	servant	0	0	0	0	0	0	74.6134	1	0.680957	160
6	6	16	6	5	dis___	Highest	dispopt	Pseudo	dissent	0	0	0			1	289.917	1	0.83641	196
6	6	17	6	16	val___	Med	valat	Pseudo	valor	0	0	0			1	183.114	1	0.63219	159
6	6	18	6	8	ali___	High	alike	ImProb	alliance	0	1	0	0	0	1	181.227	1	0.67427	196
6	6	19	6	12	fal___	Low	falsh	Pseudo	fallacy	0	0	0			0	57.2753	0	0.730383	160
6	6	20	6	20	foo___	Lowest	foot	ImProb	fool	0	0	0	0	0	0	958.099	1	0.863909	160
6	6	21	6	4	cur___	Highest	curious	MostProb	current_x000D_	0	0	0	0	0	0	33.7628	1	0.522172	160
6	6	22	6	17	dre___	Lowest	drell	Pseudo	dream	0	0	0			0	114.791	1	0.757247	160
6	6	23	6	14	cor___	Highest	corrive	Pseudo	core	0	0	0			0	753.807	1	0.623743	160
6	6	24	6	13	cle___	Low	clean	MostProb	clever	0	0	0	0	0	0	151.585	1	0.628698	160
6	6	25	6	22	flo___	Low	flopel	Pseudo	flow	0	0	0			0	380.76	1	1.06384	160
6	6	26	6	25	fil___	High	file	ImProb	filter	0	0	0	0	0	0	140.112	1	1.22314	160
6	6	27	6	19	for___	Highest	forbate	Pseudo	forgive	0	0	0			1	1338.89	1	2.1983	196
6	6	28	6	26	adv___	Med	advantage	ImProb	advice	0	0	0	0	0	1	183.614	1	0.645315	196
6	6	29	6	11	sca___	Highest	scary	ImProb	scar	0	0	0	0	0	0	170.716	1	0.529085	160
6	6	30	6	30	per___	Med	person	MostProb	perceive	0	0	0	0	0	1	215.281	1	0.496366	196
6	6	31	6	7	deg___	Lowest	deglies	Pseudo	degree	0	0	0			1	138.008	1	0.549729	196
6	6	32	6	23	art___	Med	artist	MostProb	artist	1	0	0	0	0	1	230.12	1	0.576512	169
6	6	0	4	10	lim___	Med	lime	MostProb	limp	0	0	0	0	0	0	877.324	1	0.600439	160
6	6	1	4	14	pen___	Low	penfol	Pseudo	pencil	0	0	0			1	885.404	1	0.623817	196
6	6	2	4	30	fro___	Low	from	MostProb	frog	0	0	0	0	0	0	84.8066	1	0.763193	160
6	6	3	4	26	fel___	Lowest	felicity	ImProb	fellow	0	0	0	0	0	0	106.219	1	0.64727	160
6	6	4	4	9	ton___	Med	tone	MostProb	tonsil	0	0	0	0	0	0	989.39	1	0.502625	160
6	6	5	4	4	tal___	Med	talt	Pseudo	talent	0	0	0			0	377.415	1	2.07658	160
6	6	6	4	16	gra___	Highest	grape	MostProb	grateful	0	0	0	0	0	0	1835.31	1	0.636825	160
6	6	7	4	23	loa___	Low	load	MostProb	loathe	0	0	0	0	0	1	160.885	1	0.918665	159
6	6	8	4	20	wis___	Lowest	wisp	ImProb	wisdom	0	0	0	0	0	0	180.656	1	0.69101	160
6	6	9	4	22	tou___	Lowest	tough	ImProb	touch	0	0	0	0	0	1	28.0123	1	0.677689	196
6	6	10	4	21	cap___	High	capital	MostProb	captain	0	0	0	0	0	1	352.196	1	0.799268	196
6	6	11	4	12	sel___	Med	selfie	ImProb	seldom	0	0	0	0	0	1	166.975	1	1.96206	196
6	6	12	4	5	med___	Low	media	ImProb	medicine	0	0	0	0	0	0	421.167	1	1.05837	160
6	6	13	4	28	cra___	Highest	crars	Pseudo	cramp	0	0	0			0	25.825	1	0.938934	160
6	6	14	4	17	ind___	Highest	indeit	Pseudo	indeed	0	0	0			1	4.26833	1	0.475942	196
6	6	15	4	19	sna___	Low	snatch	ImProb	snack	0	0	0	0	0	1	19.3864	1	0.878427	196
6	6	16	4	29	hal___	High	halofid	Pseudo	hallow	0	0	0			0	171.06	1	0.548741	160
6	6	17	4	24	ski___	Highest	skirt	ImProb	skit_x000D_	0	0	0	0	0	0	1097.67	1	0.948953	160
6	6	18	4	15	che___	Highest	cheese	MostProb	chess	0	0	0	0	0	0	815.516	1	0.681933	160
6	6	19	4	25	bou___	High	bounty	MostProb	bouquet	0	0	0	0	0	0	1211.18	1	0.845104	160
6	6	20	4	11	acc___	Highest	accuts	Pseudo	account	0	0	0			1	110.678	1	0.618426	196
6	6	21	4	18	mat___	Low	material	ImProb	matter	0	0	0	0	0	0	50.5915	1	0.883041	160
6	6	22	4	7	cro___	High	crow	MostProb	crook	0	0	0	0	0	0	93.1756	1	0.86092	160
6	6	23	4	27	fac___	Med	facorm	Pseudo	facet	0	0	0			0	115.071	1	1.14144	160
6	6	24	4	8	aut___	Low	authentic	ImProb	autumn_x000D_	0	0	0	0	0	0	946.861	1	0.921369	160
6	6	25	4	6	pol___	High	polose	Pseudo	pole	0	0	0			0	494.904	1	1.07409	160
6	6	26	4	31	fat___	High	fattop	Pseudo	fate	0	0	0			0	1573.26	1	0.688018	160
6	6	27	4	33	met___	Med	metric	ImProb	meter	0	0	0	0	0	0	106.351	1	0.710092	160
6	6	28	4	32	hun___	Lowest	hune	Pseudo	hundred	0	0	0			0	234.452	1	0.880844	160
6	6	29	4	2	bal___	Lowest	balance	MostProb	balloon_x000D_	0	0	0	0	0	0	33.1952	1	0.754141	160
6	6	30	4	3	rec___	Med	receine	Pseudo	receipt	0	0	0			1	3234.86	1	0.662769	196
6	6	31	4	1	fun___	Lowest	funeral	ImProb	funny	0	0	0	0	0	0	944.912	1	0.904624	160
6	6	32	4	13	det___	High	deter	MostProb	deter	1	0	0	0	0	1	840.607	1	0.721165	169
6	6	0	3	1	war___	Highest	warcere	Pseudo	wart	0	0	0			1	78765.4	1	1.06288	159
6	6	1	3	30	mor___	High	morsts	Pseudo	more	0	0	0			1	134.83	1	0.859837	196
6	6	2	3	20	act___	Low	actir	Pseudo	actor	0	0	0			1	876.264	1	0.741889	196
6	6	3	3	32	pin___	High	ping	ImProb	pint	0	0	0	0	0	0	85.0509	1	0.720167	160
6	6	4	3	27	pri___	Highest	pristond	Pseudo	print	0	0	0			1	927.852	1	0.725527	196
6	6	5	3	8	bli___	Med	blizzard	ImProb	bliss	0	0	0	0	0	1	92.2405	1	0.686008	196
6	6	6	3	28	man___	Highest	mangien	Pseudo	mantle	0	0	0			1	336.365	1	0.95748	196
6	6	7	3	24	var___	Med	various	MostProb	varsity	0	0	0	0	0	0	869.106	1	0.717103	160
6	6	8	3	15	sec___	Lowest	second	MostProb	secret	0	0	0	0	0	0	254.823	1	0.822628	160
6	6	9	3	33	men___	High	mental	MostProb	mentor	0	0	0	0	0	1	239.094	1	0.979517	159
6	6	10	3	29	ext___	High	extent	MostProb	extent_x000D_	1	0	0	0	0	1	776.011	1	1.25854	169
6	6	11	3	21	eve___	Lowest	evene	Pseudo	event	0	0	0			0	75.4858	1	0.851174	160
6	6	12	3	11	bel___	Med	below	ImProb	bellow	0	0	0	0	0	0	131.813	1	0.678914	160
6	6	13	3	22	sno___	Lowest	snow	MostProb	snooze	0	0	0	0	0	0	117.696	1	0.862099	160
6	6	14	3	10	exa___	Lowest	exam	MostProb	exact_x000D_	0	0	0	0	0	1	913.468	1	0.667921	196
6	6	15	3	18	tri___	Highest	trick	ImProb	trim	0	0	0	0	0	1	204.039	1	0.501216	196
6	6	16	3	13	fre___	Low	fresh	ImProb	frequent	0	0	0	0	0	0	938.146	1	0.700525	160
6	6	17	3	4	sta___	Highest	stand	MostProb	stare_x000D_	0	0	0	0	0	0	99.3263	1	0.770362	160
6	6	18	3	7	cop___	Low	copces	Pseudo	copper	0	0	0			1	2772.01	1	0.67779	196
6	6	19	3	9	bre___	Med	brears	Pseudo	breeze	0	0	0			1	19.3697	1	0.602975	196
6	6	20	3	16	ran___	Med	random	MostProb	rant	0	0	0	0	0	1	246.538	1	0.559569	196
6	6	21	3	26	ban___	High	band	MostProb	banner	0	0	0	0	0	1	24.38	1	1.87676	196
6	6	22	3	17	dan___	Med	dangriff	Pseudo	dancer	0	0	0			1	1304.05	1	0.648722	196
6	6	23	3	19	dec___	Low	december	MostProb	decent	0	0	0	0	0	0	871.249	1	0.65029	160
6	6	24	3	5	tre___	Low	tree	MostProb	treasure	0	0	0	0	0	0	240.775	1	0.594586	160
6	6	25	3	25	wea___	Lowest	weak	ImProb	weapon	0	0	0	0	0	0	439.637	1	0.631406	160
6	6	26	3	6	att___	Low	attont	Pseudo	attire	0	0	0			1	15.1081	1	0.616763	196
6	6	27	3	31	fig___	Lowest	fight	ImProb	fight	1	0	0	0	0	1	191.217	1	1.06493	169
6	6	28	3	12	sla___	Highest	slap	ImProb	slant	0	0	0	0	0	0	342.486	1	0.64293	160
6	6	29	3	2	wor___	Low	worse	ImProb	worship	0	0	0	0	0	1	946.768	1	1.04706	196
6	6	30	3	3	mil___	High	mile	ImProb	mile	1	0	0	0	0	1	115.601	1	1.20068	169
6	6	31	3	14	gen___	Med	genius	ImProb	gentle	0	0	0	0	0	0	167.671	1	0.709345	160
6	6	32	3	23	chi___	Highest	chirk	Pseudo	chilly	0	0	0			0	297.848	1	0.764344	160
6	6	0	5	12	eff___	Low	effond	Pseudo	effort	0	0	0			1	97.9307	1	0.916401	196
6	6	1	5	29	pra___	High	praws	Pseudo	practice_x000D_	0	0	0			0	568.218	1	0.657992	160
6	6	2	5	5	ope___	Lowest	opecent	Pseudo	open	0	0	0			1	950.918	1	0.637312	196
6	6	3	5	27	mis___	Highest	mistops	Pseudo	mistake	0	0	0			1	289.029	1	0.647536	196
6	6	4	5	33	mer___	Low	merit	ImProb	merchant	0	0	0	0	0	0	232.919	1	0.737999	160
6	6	5	5	17	hon___	Low	honey	MostProb	honor_x000D_	0	0	0	0	0	0	985.706	1	0.536258	160
6	6	6	5	21	wel___	Lowest	welcome	MostProb	welcome	1	0	0	0	0	1	53.9499	1	0.87699	169
6	6	7	5	19	por___	High	porrepts	Pseudo	porridge	0	0	0			1	8734.31	1	0.98761	159
6	6	8	5	23	con___	Highest	consider	ImProb	concern	0	0	0	0	0	1	43.2301	1	0.976285	196
6	6	9	5	16	hea___	High	health	MostProb	heal	0	0	0	0	0	0	874.356	1	0.788103	160
6	6	10	5	2	dia___	High	diamond	MostProb	dial	0	0	0	0	0	0	487.19	1	0.771054	160
6	6	11	5	6	lan___	Low	land	MostProb	lantern	0	0	0	0	0	0	198.093	1	0.58247	160
6	6	12	5	31	stu___	Med	studar	Pseudo	study	0	0	0			0	925.732	1	0.60475	160
6	6	13	5	18	sup___	Lowest	supper	MostProb	supper	1	0	0	0	0	1	208.651	1	1.57242	169
6	6	14	5	14	pil___	Med	pillow	MostProb	pillow	1	0	0	0	0	1	137.036	1	0.640106	169
6	6	15	5	4	amo___	Low	amoode	Pseudo	amount	0	0	0			0	435.374	1	0.723887	160
6	6	16	5	20	hol___	Med	holler	ImProb	hollow	0	0	0	0	0	1	319.831	1	0.886945	196
6	6	17	5	30	tin___	High	tingle	ImProb	tinker	0	0	0	0	0	1	245.197	1	1.0276	196
6	6	18	5	28	tra___	Highest	trass	Pseudo	trap	0	0	0			1	60.5685	1	0.681588	196
6	6	19	5	1	div___	Low	divide	MostProb	divert	0	0	0	0	0	0	188.46	1	1.04025	160
6	6	20	5	25	ann___	Highest	annotate	MostProb	annoy	0	0	0	0	0	0	3774.16	1	0.594889	160
6	6	21	5	15	fou___	Lowest	fous	Pseudo	foul	0	0	0			1	982.209	1	0.620777	196
6	6	22	5	8	tho___	Lowest	thorn	ImProb	though	0	0	0	0	0	0	145.188	1	0.422935	160
6	6	23	5	9	coo___	Lowest	coop	ImProb	cool	0	0	0	0	0	1	959.833	1	0.738873	196
6	6	24	5	24	cha___	Highest	change	MostProb	charm	0	0	0	0	0	0	896.198	1	0.761415	160
6	6	25	5	32	rat___	Med	ratio	ImProb	rattle	0	0	0	0	0	0	874.007	1	0.649277	160
6	6	26	5	11	pat___	High	pattern	MostProb	pattern	1	0	0	0	0	1	2131.82	1	0.700815	169
6	6	27	5	13	lea___	High	leams	Pseudo	learn	0	0	0			0	25.5705	1	0.468688	160
6	6	28	5	26	sha___	Highest	shall	ImProb	shallow	0	0	0	0	0	1	90.9143	1	0.687326	196
6	6	29	5	7	cal___	Highest	calendar	ImProb	callous_x000D_	0	0	0	0	0	1	442.221	1	0.46405	196
6	6	30	5	10	kin___	Med	kink	ImProb	kind	0	0	0	0	0	0	110.333	1	1.8294	160
6	6	31	5	22	spe___	Med	spelk	Pseudo	species	0	0	0			0	293.467	1	0.6632	160
6	6	32	5	3	spr___	Lowest	spread	ImProb	spree	0	0	0	0	0	1	102.737	1	0.775147	159
6	6	0	2	14	exc___	High	excess	ImProb	excuse	0	0	0	0	0	0	1179.09	1	1.30647	160
6	6	1	2	30	pac___	Med	pacifier	ImProb	pack	0	0	0	0	0	1	93.6478	1	0.916022	196
6	6	2	2	5	sco___	High	scowd	Pseudo	scoot	0	0	0			0	357.8	1	1.97755	160
6	6	3	2	17	ent___	Lowest	entle	Pseudo	enter	0	0	0			1	922.373	1	0.834746	196
6	6	4	2	3	loc___	Low	lock	MostProb	location_x000D_	0	0	0	0	0	0	353.643	1	0.648755	160
6	6	5	2	22	cou___	High	court	ImProb	couch	0	0	0	0	0	0	96.3488	1	0.64746	160
6	6	6	2	12	mar___	High	march	MostProb	march	1	0	0	0	0	1	28.6349	1	0.568344	169
6	6	7	2	19	mal___	Highest	mall	MostProb	malice	0	0	0	0	0	0	320.323	1	0.650102	160
6	6	8	2	13	cel___	Med	cellior	Pseudo	cell	0	0	0			1	275.724	1	0.771476	159
6	6	9	2	11	sti___	Med	still	MostProb	sting_x000D_	0	0	0	0	0	0	243.308	1	0.755729	160
6	6	10	2	28	ple___	Lowest	plenty	ImProb	pledge_x000D_	0	0	0	0	0	1	900.36	1	0.680795	196
6	6	11	2	32	ref___	Lowest	refach	Pseudo	refer	0	0	0			1	240.222	1	0.81269	196
6	6	12	2	9	dar___	Low	dark	MostProb	dark	1	0	0	0	0	1	273.692	1	0.562181	169
6	6	13	2	10	thr___	High	three	MostProb	thrill	0	0	0	0	0	1	489.879	1	0.610374	159
6	6	14	2	4	tel___	Lowest	telephone	MostProb	teleport	0	0	0	0	0	1	427.682	1	0.564808	159
6	6	15	2	20	reg___	Lowest	regalmy	Pseudo	regret_x000D_	0	0	0			0	46.5982	1	0.546315	160
6	6	16	2	31	res___	Highest	result	ImProb	reset	0	0	0	0	0	0	178.757	1	0.561826	160
6	6	17	2	18	abs___	Low	absolute	MostProb	absent	0	0	0	0	0	1	88.0436	1	0.545171	196
6	6	18	2	16	har___	Highest	harbor	ImProb	harm	0	0	0	0	0	0	182.464	1	0.763569	160
6	6	19	2	15	leg___	High	legorn	Pseudo	legit	0	0	0			0	222.169	1	0.593323	160
6	6	20	2	24	int___	Highest	interest	MostProb	intern	0	0	0	0	0	1	47.6693	1	0.473419	196
6	6	21	2	27	sen___	Highest	senior	ImProb	senile	0	0	0	0	0	1	261.522	1	0.519253	196
6	6	22	2	8	ang___	Med	angsa	Pseudo	angel	0	0	0			0	10.5165	1	0.626222	160
6	6	23	2	7	fea___	Low	feather	MostProb	feather	1	0	0	0	0	1	22.2899	1	0.738007	169
6	6	24	2	23	slo___	Lowest	slofty	Pseudo	slow	0	0	0			0	871.105	1	0.798204	160
6	6	25	2	26	gro___	Med	groober	Pseudo	gross_x000D_	0	0	0			0	164.138	1	0.597916	160
6	6	26	2	1	gal___	Low	gallery	ImProb	gallon	0	0	0	0	0	1	359.68	1	0.483451	159
6	6	27	2	25	her___	Highest	herbebs	Pseudo	herd	0	0	0			1	11387.5	1	0.790189	196
6	6	28	2	33	bee___	Med	been	MostProb	been_x000D_	1	0	0	0	0	1	5398.7	1	0.522512	169
6	6	29	2	29	pro___	Highest	proof	ImProb	prose	0	0	0	0	0	0	418.546	1	0.457689	160
6	6	30	2	6	mag___	Low	magnitude	ImProb	magnet	0	0	0	0	0	1	135.316	1	0.626314	196
6	6	31	2	21	cau___	Low	caught	ImProb	cause	0	0	0	0	0	1	855.564	1	0.501904	196
6	6	32	2	2	def___	High	defnin	Pseudo	defeat	0	0	0			0	782.892	1	0.481506	160
7	1	0	7	14	mon___	Lowest	monday	MostProb	monkey	0	0	0	0	0	0	2070.17	1	0.793706	160
7	1	1	7	17	car___	Highest	cargoot	Pseudo	cars	0	0	0			1	2097.79	1	1.32141	196
7	1	2	7	5	ass___	Highest	assure	ImProb	asset	0	0	0	0	0	0	2303.39	1	0.598392	160
7	1	3	7	33	hos___	Low	hostile	MostProb	hosier	0	0	0	0	0	0	995.987	1	0.320026	160
7	1	4	7	19	bon___	Med	bonepi	Pseudo	bonnet	0	0	0			0	867.94	1	1.24653	160
7	1	5	7	23	ter___	High	terbe	Pseudo	terrace	0	0	0			0	79.4645	1	2.79316	160
7	1	6	7	3	vis___	Lowest	vislaes	Pseudo	vision	0	0	0			0	707.607	1	0.474158	160
7	1	7	7	32	mod___	Med	module	ImProb	modify	0	0	0	0	0	1	441.491	1	0.528571	196
7	1	8	7	27	not___	Med	notify	ImProb	notify	1	0	0	0	0	1	1099.32	1	0.514023	169
7	1	9	7	8	out___	High	outside	MostProb	outdoors	0	0	0	0	0	1	691.244	1	0.529134	196
7	1	10	7	21	cho___	High	chocolate	MostProb	chop_x000D_	0	0	0	0	0	1	1068.5	1	0.39847	196
7	1	11	7	29	dea___	Med	deal	MostProb	death_x000D_	0	0	0	0	0	0	1341.62	1	0.681603	160
7	1	12	7	2	you___	Low	your	MostProb	youth_x000D_	0	0	0	0	0	0	1184.13	1	0.430162	160
7	1	13	7	20	rai___	Lowest	raise	ImProb	rain	0	0	0	0	0	1	1101.18	1	0.250459	159
7	1	14	7	1	par___	Highest	parareans	Pseudo	parch	0	0	0			0	5108.63	1	0.397676	160
7	1	15	7	26	rep___	Highest	repoit	Pseudo	representative	0	0	0			1	654.885	1	0.352047	196
7	1	16	7	16	ide___	Lowest	idea	MostProb	idea	1	0	0	0	0	1	394.517	1	0.296326	169
7	1	17	7	6	pai___	Low	pain	MostProb	pain	1	0	0	0	0	1	426.643	1	0.517106	169
7	1	18	7	25	swe___	Low	swell	ImProb	swear	0	0	0	0	0	1	1111.32	1	0.370611	196
7	1	19	7	30	ben___	High	bengal	ImProb	bench	0	0	0	0	0	0	497.999	1	0.352557	160
7	1	20	7	10	exp___	High	explorn	Pseudo	explore	0	0	0			1	599.066	1	1.04957	159
7	1	21	7	31	bus___	Low	bushop	Pseudo	busses	0	0	0			0	383.89	1	0.423686	160
7	1	22	7	7	fam___	Lowest	famous	ImProb	family	0	0	0	0	0	0	137.646	1	0.422705	160
7	1	23	7	12	scr___	High	scrock	Pseudo	scratch	0	0	0			1	1290.59	1	1.56068	159
7	1	24	7	24	blo___	Med	bloy	Pseudo	blow	0	0	0			0	1495.95	1	0.58272	160
7	1	25	7	22	dir___	Lowest	dire	ImProb	dirt	0	0	0	0	0	0	883.097	1	0.648937	160
7	1	26	7	4	sea___	Highest	seal	MostProb	seaside	0	0	0	0	0	1	1129.41	1	0.412678	196
7	1	27	7	9	mou___	Lowest	mourn	ImProb	mousse	0	0	0	0	0	0	2413.26	1	0.415599	160
7	1	28	7	18	fur___	Med	furlale	Pseudo	fury	0	0	0			0	443.536	1	1.85195	160
7	1	29	7	15	rel___	Highest	relax	ImProb	relish_x000D_	0	0	0	0	0	0	1232.71	1	0.462203	160
7	1	30	7	13	exe___	Low	execute	MostProb	exempt	0	0	0	0	0	0	1752.84	1	0.697655	160
7	1	31	7	11	den___	Med	deny	ImProb	dentist	0	0	0	0	0	0	495.371	1	0.614479	160
7	1	32	7	28	qua___	High	quality	MostProb	quail	0	0	0	0	0	0	1877.82	1	0.260727	160
7	1	0	8	20	dep___	Highest	deputy	ImProb	depression	0	0	0	0	0	0	9154.19	1	0.544881	160
7	1	1	8	3	clo___	High	clown	MostProb	clone	0	0	0	0	0	0	24.9534	1	0.314638	160
7	1	2	8	11	pic___	Lowest	pice	Pseudo	picture	0	0	0			0	12.994	1	0.319305	160
7	1	3	8	18	dou___	Low	dourn	Pseudo	douche	0	0	0			0	66.2324	1	0.289347	160
7	1	4	8	9	clu___	Med	clumsy	ImProb	clutch	0	0	0	0	0	0	934.062	1	0.364676	160
7	1	5	8	13	swi___	Med	switch	ImProb	swiss	0	0	0	0	0	1	18.6406	1	0.647617	196
7	1	6	8	5	sor___	Lowest	sorry	MostProb	sorrow_x000D_	0	0	0	0	0	1	944.14	1	0.527237	196
7	1	7	8	25	min___	Low	mind	ImProb	minus	0	0	0	0	0	1	870.905	1	0.397812	196
7	1	8	8	31	unl___	Highest	unloque	Pseudo	unless	0	0	0			1	145.384	1	0.409801	159
7	1	9	8	27	can___	Highest	cancer	ImProb	cans	0	0	0	0	0	1	1222.22	1	0.415652	196
7	1	10	8	26	cen___	Low	century	MostProb	century	1	0	0	0	0	1	30.5152	1	1.28022	169
7	1	11	8	1	rem___	Lowest	remyles	Pseudo	remember	0	0	0			1	431.073	1	0.336287	196
7	1	12	8	8	dra___	High	drama	MostProb	drama	1	0	0	0	0	1	491.037	1	0.299507	169
7	1	13	8	10	deb___	High	debarca	Pseudo	debra	0	0	0			0	397.544	1	1.99134	160
7	1	14	8	16	pur___	Med	pursue	ImProb	purchase	0	0	0	0	0	1	1080.28	1	1.84563	196
7	1	15	8	14	smo___	Lowest	smoke	MostProb	smother	0	0	0	0	0	0	458.291	1	0.310097	160
7	1	16	8	2	mai___	Low	main	MostProb	maim	0	0	0	0	0	1	123.416	1	0.287134	196
7	1	17	8	22	fri___	Lowest	friday	MostProb	fringe	0	0	0	0	0	0	2284.77	1	0.337028	160
7	1	18	8	6	mul___	High	mulch	MostProb	mulch	1	0	0	0	0	1	910.974	1	0.348888	169
7	1	19	8	17	fas___	Lowest	fashoed	Pseudo	faster	0	0	0			0	138.631	1	0.386438	160
7	1	20	8	24	com___	Highest	company	ImProb	compare_x000D_	0	0	0	0	0	0	2370.16	1	0.315217	160
7	1	21	8	4	sho___	High	shoot	ImProb	shower	0	0	0	0	0	0	950.579	1	1.27725	160
7	1	22	8	15	sub___	Med	submit	ImProb	subway	0	0	0	0	0	1	527.95	1	0.317079	196
7	1	23	8	33	she___	Highest	sheep	MostProb	sheep	1	0	0	0	0	1	1597.51	1	0.335637	169
7	1	24	8	32	hor___	Low	horn	ImProb	horn	1	0	0	0	0	1	944.767	1	0.290042	169
7	1	25	8	29	sou___	Low	soungert	Pseudo	soul	0	0	0			0	165.44	1	0.353114	160
7	1	26	8	21	fee___	Low	feep	Pseudo	feel_x000D_	0	0	0			1	334.136	1	0.373268	159
7	1	27	8	28	inf___	Highest	infettink	Pseudo	inferno	0	0	0			1	926.181	1	0.284052	196
7	1	28	8	12	dem___	High	demops	Pseudo	demon	0	0	0			0	6450.81	1	2.16419	160
7	1	29	8	23	bur___	Highest	burger	ImProb	burrow	0	0	0	0	0	1	521.885	1	0.348362	196
7	1	30	8	30	fir___	Lowest	firtty	Pseudo	first	0	0	0			1	102.283	1	0.347991	196
7	1	31	8	7	mas___	Med	master	MostProb	masturbate_x000D_	0	0	0	0	0	1	726.573	1	0.583786	196
7	1	32	8	19	bri___	Med	bright	MostProb	britain	0	0	0	0	0	0	2726.67	1	0.237135	160
7	1	0	5	12	eff___	Low	effond	Pseudo	effect	0	0	0			0	294.48	1	0.260251	160
7	1	1	5	2	dia___	High	dialogue	ImProb	dialysis	0	0	0	0	0	0	872.069	1	0.701938	160
7	1	2	5	11	pat___	High	patient	ImProb	patella	0	0	0	0	0	0	219.374	1	0.278373	160
7	1	3	5	1	div___	Low	divorce	ImProb	diver_x000D_	0	0	0	0	0	0	636.204	1	0.285405	160
7	1	4	5	6	lan___	Low	lance	ImProb	lancet	0	0	0	0	0	0	445.739	1	1.39087	160
7	1	5	5	13	lea___	High	leams	Pseudo	leather	0	0	0			0	1988.21	1	0.286361	160
7	1	6	5	17	hon___	Low	hone	ImProb	honey	0	0	0	0	0	0	722.315	1	0.374909	160
7	1	7	5	3	spr___	Lowest	spring	MostProb	spruce	0	0	0	0	0	1	950.591	1	0.294361	159
7	1	8	5	24	cha___	Highest	chance	ImProb	character	0	0	0	0	0	0	850.183	1	0.482149	160
7	1	9	5	10	kin___	Med	kind	MostProb	kindling	0	0	0	0	0	0	1398.21	1	0.638867	160
7	1	10	5	27	mis___	Highest	mistops	Pseudo	missile	0	1	0			1	36.1545	1	0.243809	196
7	1	11	5	15	fou___	Lowest	fous	Pseudo	foul	0	0	0			1	262.027	1	0.43645	196
7	1	12	5	7	cal___	Highest	call	MostProb	callous	0	0	0	0	0	0	1265.66	1	0.534302	160
7	1	13	5	8	tho___	Lowest	thought	MostProb	thought	1	0	0	0	0	1	504.904	1	0.342052	169
7	1	14	5	32	rat___	Med	rattle	MostProb	rattlesnake	0	0	0	0	1	1	848.988	1	0.254173	189
7	1	15	5	14	pil___	Med	pilot	ImProb	pillow	0	0	0	0	0	0	483.939	1	0.367784	160
7	1	16	5	22	spe___	Med	spelk	Pseudo	speech	0	0	0			0	752.23	1	0.253507	160
7	1	17	5	30	tin___	High	tint	MostProb	tins	0	0	0	0	0	1	56.4783	0	0.269488	196
7	1	18	5	29	pra___	High	praws	Pseudo	prawn_x000D_	0	0	0			1	592.856	1	1.07478	196
7	1	19	5	5	ope___	Lowest	opecent	Pseudo	open	0	0	0			1	227.337	1	0.27174	196
7	1	20	5	26	sha___	Highest	shame	MostProb	shamen	0	0	0	0	0	1	621.476	1	0.704027	196
7	1	21	5	9	coo___	Lowest	cool	MostProb	cool_x000D_	1	0	0	0	0	1	496.537	1	0.75968	169
7	1	22	5	25	ann___	Highest	announce	ImProb	annihilate	0	0	0	0	0	1	1602.86	1	0.269651	196
7	1	23	5	31	stu___	Med	studar	Pseudo	stun	0	0	0			0	949.1	1	0.269639	160
7	1	24	5	33	mer___	Low	mermaid	MostProb	merchant	0	0	0	0	0	1	473.233	1	0.307105	196
7	1	25	5	16	hea___	High	heaven	ImProb	head	0	0	0	0	0	0	166.205	1	0.281966	160
7	1	26	5	19	por___	High	porrepts	Pseudo	porn	0	0	0			1	561.085	1	0.340261	159
7	1	27	5	21	wel___	Lowest	welfare	ImProb	welcome	0	0	0	0	0	1	414.527	1	0.260332	159
7	1	28	5	28	tra___	Highest	trass	Pseudo	train_x000D_	0	0	0			0	1069.26	1	0.279888	160
7	1	29	5	20	hol___	Med	hold	MostProb	hollow	0	0	0	0	0	0	190.135	1	0.937244	160
7	1	30	5	4	amo___	Low	amoode	Pseudo	among	0	0	0			0	2011.83	1	0.270719	160
7	1	31	5	18	sup___	Lowest	supreme	ImProb	suppress	0	0	0	0	0	0	90.5673	1	0.810282	160
7	1	32	5	23	con___	Highest	continue	MostProb	connive	0	0	0	0	0	0	2079.69	1	0.343829	160
7	1	0	6	8	ali___	High	align	MostProb	alliance	0	1	0	0	0	0	658.453	1	0.312308	160
7	1	1	6	28	que___	Low	queer	ImProb	quench	0	0	0	0	0	0	292.167	1	0.289983	160
7	1	2	6	32	see___	High	seen	MostProb	seethe	0	1	0	0	0	1	134.886	1	0.274593	159
7	1	3	6	5	dis___	Highest	dispopt	Pseudo	dissipate	0	0	0			1	420.395	1	0.279546	196
7	1	4	6	11	sca___	Highest	scale	MostProb	scathe_x000D_	0	0	0	0	0	1	250.948	1	0.342035	196
7	1	5	6	13	cle___	Low	clench	ImProb	clench	1	0	0	0	0	1	2.45555	1	0.276123	169
7	1	6	6	23	art___	Med	article	ImProb	artsy_x000D_	0	0	0	0	0	0	379.046	1	1.4855	160
7	1	7	6	19	for___	Highest	forbate	Pseudo	forlorn	0	0	0			1	289.116	1	0.309599	196
7	1	8	6	26	adv___	Med	advance	MostProb	adverb	0	0	0	0	0	0	379.407	1	0.473187	160
7	1	9	6	30	per___	Med	period	ImProb	perchance	0	0	0	0	0	0	26.4262	1	0.287405	160
7	1	10	6	27	ele___	Low	elecrite	Pseudo	element	0	0	0			1	798.59	0	0.454986	196
7	1	11	6	29	smi___	Lowest	smile	MostProb	smile	1	0	0	0	0	1	72.3863	1	0.457453	169
7	1	12	6	15	col___	High	cold	MostProb	cold	1	0	0	0	0	1	673.785	1	0.290955	169
7	1	13	6	20	foo___	Lowest	food	MostProb	foot	0	0	0	0	0	0	833.092	1	0.597692	160
7	1	14	6	31	sus___	Lowest	sustain	MostProb	suspect	0	0	0	0	0	1	320.728	1	0.230488	159
7	1	15	6	10	ins___	Highest	instead	ImProb	insidious	0	0	0	0	0	1	16.3044	1	0.241391	196
7	1	16	6	18	coa___	Lowest	coadeet	Pseudo	coach	0	0	0			1	2998.63	1	0.601112	196
7	1	17	6	21	fra___	High	frantic	ImProb	frail	0	0	0	0	0	0	113.053	1	0.486754	160
7	1	18	6	9	cri___	Highest	crime	MostProb	crib	0	0	0	0	0	0	918.617	1	0.916056	160
7	1	19	6	6	ser___	Med	service	MostProb	serratus	0	0	0	0	0	0	144.54	1	0.99493	160
7	1	20	6	17	dre___	Lowest	drell	Pseudo	drench	0	0	0			1	107.028	1	0.240116	196
7	1	21	6	33	sym___	Lowest	symphony	ImProb	sympathy	0	0	0	0	0	1	77.0815	1	0.355487	159
7	1	22	6	4	cur___	Highest	curfew	ImProb	curry	0	0	0	0	0	1	407.612	1	0.40738	196
7	1	23	6	24	equ___	Low	equipment	ImProb	equator	0	0	0	0	0	1	525.847	1	0.290318	196
7	1	24	6	16	val___	Med	valat	Pseudo	valor	0	0	0			1	98.1949	1	0.410566	159
7	1	25	6	22	flo___	Low	flopel	Pseudo	flow	0	0	0			0	281.147	1	0.268238	160
7	1	26	6	3	ten___	High	tension	ImProb	tenant	0	1	0	0	0	1	55.1032	1	0.323569	159
7	1	27	6	25	fil___	High	filter	MostProb	fill_x000D_	0	0	0	0	0	1	271.937	1	1.39106	196
7	1	28	6	7	deg___	Lowest	deglies	Pseudo	degrade	0	0	0			1	4938.25	1	0.261926	196
7	1	29	6	14	cor___	Highest	corrive	Pseudo	coronoid_x000D_	0	0	0			0	706.637	0	2.46986	160
7	1	30	6	2	pop___	Med	population	ImProb	popcorn	0	0	0	0	0	1	215.858	1	0.574907	196
7	1	31	6	1	dro___	Med	drolf	Pseudo	drosophila	0	0	0			0	623.365	1	0.255837	160
7	1	32	6	12	fal___	Low	falsh	Pseudo	falls	0	0	0			1	2046.6	1	0.235512	196
7	1	0	2	12	mar___	High	market	ImProb	martian	0	0	0	0	0	1	195.576	1	0.364626	196
7	1	1	2	6	mag___	Low	magazine	MostProb	maggot	0	0	0	0	0	1	778.034	1	0.275175	196
7	1	2	2	30	pac___	Med	pack	MostProb	pacinian	0	0	0	0		0	1121.46	1	0.318065	160
7	1	3	2	31	res___	Highest	rest	MostProb	reside	0	0	0	0	0	0	972.428	1	0.378379	160
7	1	4	2	18	abs___	Low	absurd	ImProb	abscess	0	0	0	0	0	0	898.644	1	0.286646	160
7	1	5	2	29	pro___	Highest	produce	MostProb	proctology	0	0	0	0	0	0	2291.66	1	0.453311	160
7	1	6	2	13	cel___	Med	cellior	Pseudo	celebate	0	0	0			1	560.688	1	0.784514	159
7	1	7	2	22	cou___	High	couple	MostProb	courier	0	0	0	0	0	0	1078.91	1	0.308856	160
7	1	8	2	1	gal___	Low	gallon	MostProb	gallow	0	0	0	0	0	1	587.514	1	0.294025	159
7	1	9	2	23	slo___	Lowest	slofty	Pseudo	slow	0	0	0			0	1519	1	0.308375	160
7	1	10	2	27	sen___	Highest	senator	MostProb	senator	1	0	0	0	0	1	3180.95	1	0.896183	169
7	1	11	2	33	bee___	Med	beep	ImProb	beehive	0	0	0	0	0	1	635.568	1	0.376113	196
7	1	12	2	7	fea___	Low	fealty	ImProb	feather	0	0	0	0	0	0	497.289	0	0.305774	160
7	1	13	2	15	leg___	High	legorn	Pseudo	legs	0	0	0			1	370.873	1	0.312687	196
7	1	14	2	11	sti___	Med	stitch	ImProb	stilts	0	0	0	0	0	1	234.223	1	0.305262	196
7	1	15	2	21	cau___	Low	caution	MostProb	cause	0	0	0	0	0	1	323.728	1	0.268863	196
7	1	16	2	5	sco___	High	scowd	Pseudo	scorn	0	0	0			0	92.6007	1	0.315651	160
7	1	17	2	10	thr___	High	throat	ImProb	thrips	0	0	0	0	0	1	119.29	1	0.364298	159
7	1	18	2	14	exc___	High	excite	MostProb	excrete	0	0	0	0	0	0	356.519	1	1.78494	160
7	1	19	2	20	reg___	Lowest	regalmy	Pseudo	regatta_x000D_	0	0	0			0	1069.31	1	0.257237	160
7	1	20	2	19	mal___	Highest	malign	ImProb	maltose	0	0	0	0	0	0	852.475	1	0.772376	160
7	1	21	2	3	loc___	Low	locust	ImProb	locust	1	0	0	0	0	1	299.677	1	0.570736	169
7	1	22	2	26	gro___	Med	groober	Pseudo	groin	0	0	0			0	725.753	1	0.299673	160
7	1	23	2	32	ref___	Lowest	refach	Pseudo	referendum	0	0	0			1	879.197	1	0.265799	196
7	1	24	2	9	dar___	Low	darn	ImProb	darn	1	0	0	0	0	1	811.797	1	0.237707	169
7	1	25	2	17	ent___	Lowest	entle	Pseudo	enter	0	0	0			1	499.765	1	0.410258	196
7	1	26	2	2	def___	High	defnin	Pseudo	defense	0	1	0			0	598.318	1	0.274816	160
7	1	27	2	28	ple___	Lowest	please	MostProb	please	1	0	0	0	0	1	383.823	1	0.366314	169
7	1	28	2	24	int___	Highest	introduce	ImProb	interrogate	0	0	0	0	0	0	378.516	1	0.277675	160
7	1	29	2	8	ang___	Med	angsa	Pseudo	angler	0	0	0			0	905.514	1	0.249462	160
7	1	30	2	16	har___	Highest	hard	MostProb	harrowing	0	0	0	0	0	0	504.615	1	0.302438	160
7	1	31	2	25	her___	Highest	herbebs	Pseudo	herring	0	0	0			0	410.948	1	0.241389	160
7	1	32	2	4	tel___	Lowest	telescope	ImProb	telephone	0	0	0	0	0	1	189.047	1	0.316155	159
7	1	0	10	21	tru___	Low	trunk	ImProb	truth	0	0	0	0	0	0	161.76	1	0.602227	160
7	1	1	10	4	aff___	High	affront	ImProb	affiliate	0	0	0	0	0	1	58.4558	1	0.258841	196
7	1	2	10	3	ana___	Highest	anapredas	Pseudo	anarchy	0	0	0			0	763.282	1	0.257837	160
7	1	3	10	7	lat___	Med	latrine	ImProb	latissimus	0	0	0	0	0	0	445.004	0	0.337531	160
7	1	4	10	26	mea___	Med	meadue	Pseudo	meatus	0	0	0			0	498.313	1	0.416091	160
7	1	5	10	20	sch___	Lowest	school	MostProb	school	1	0	0	0	0	1	2139.28	1	0.48819	169
7	1	6	10	33	inv___	Med	invite	MostProb	inventory	0	0	0	0	0	0	260.039	1	0.459739	160
7	1	7	10	5	cre___	Highest	crew	ImProb	cremaster	0	0	0	0	0	0	808.447	1	0.257669	160
7	1	8	10	32	bea___	Highest	beases	Pseudo	beach	0	0	0			1	260.22	1	0.291342	196
7	1	9	10	8	sev___	Lowest	severity	ImProb	sever	0	0	0	0	0	0	371.693	1	0.41155	160
7	1	10	10	16	tea___	Highest	team	MostProb	teacher	0	0	0	0	0	1	278.406	1	0.290202	196
7	1	11	10	6	bro___	Lowest	broad	ImProb	brother	0	0	0	0	0	0	0.4175	1	0.258131	160
7	1	12	10	2	plu___	High	plusel	Pseudo	plumber_x000D_	0	0	0			1	489.713	1	0.311571	196
7	1	13	10	30	bat___	Med	battle	MostProb	bats	0	0	0	0	0	0	148.249	1	1.087	160
7	1	14	10	9	loo___	Lowest	lools	Pseudo	loot	0	0	0			1	14.8322	1	0.223928	196
7	1	15	10	13	fin___	Low	finger	ImProb	finish	0	0	0	0	0	1	710.064	1	0.308502	196
7	1	16	10	29	pal___	High	palace	MostProb	palpate	0	0	0	0	0	1	733.529	1	0.301444	196
7	1	17	10	24	est___	Low	estimate	MostProb	estuary	0	0	0	0	0	1	358.465	1	0.257572	196
7	1	18	10	12	cam___	Lowest	cameo	ImProb	camper	0	0	0	0	0	1	345.235	1	0.336368	196
7	1	19	10	11	bla___	Lowest	blatise	Pseudo	blasphemy	0	0	0			0	90.6565	1	1.26904	160
7	1	20	10	1	roo___	Low	rooch	Pseudo	root	0	0	0			1	156.151	1	0.300559	196
7	1	21	10	15	gar___	High	garges	Pseudo	garage_x000D_	0	0	0			0	539.408	1	0.588601	160
7	1	22	10	25	sto___	High	stone	ImProb	stool	0	0	0	0	0	0	865.054	1	0.252208	160
7	1	23	10	10	red___	Highest	reduce	ImProb	reddish_x000D_	0	0	0	0	0	1	708.395	1	0.315606	196
7	1	24	10	27	rou___	Low	round	MostProb	routine	0	0	0	0	0	0	1430.25	1	0.385742	160
7	1	25	10	31	was___	Med	wastrel	ImProb	waste	0	0	0	0	0	1	319.486	0	0.317961	196
7	1	26	10	17	dev___	High	devarm	Pseudo	deviate	0	0	0			0	387.935	1	0.228424	160
7	1	27	10	22	rea___	Med	real	MostProb	reach	0	0	0	0	0	1	934.855	1	0.238622	196
7	1	28	10	28	mus___	Med	music	MostProb	muscle	0	0	0	0	0	0	263.706	1	0.303589	160
7	1	29	10	18	sal___	Highest	salt	MostProb	saltatorial	0	0	0	0	0	0	337.982	1	0.801787	160
7	1	30	10	19	off___	Low	offot	Pseudo	offense_x000D_	0	0	0			0	559.216	1	0.259692	160
7	1	31	10	23	gla___	Low	glad	MostProb	glasgow	0	0	0	0	0	0	624.641	1	0.329081	160
7	1	32	10	14	lit___	Lowest	litipins	Pseudo	little	0	0	0			1	726.482	1	0.309145	196
7	1	0	1	15	wil___	Low	wilgel	Pseudo	willow_x000D_	0	0	0			1	132.775	1	0.576564	196
7	1	1	1	11	abo___	Lowest	above	ImProb	abort	0	0	0	0	0	0	272.2	1	0.281364	160
7	1	2	1	4	inc___	High	include	MostProb	incest	0	0	0	0	0	0	939.659	1	0.411478	160
7	1	3	1	12	spi___	Highest	spice	MostProb	spittle	0	0	0	0	0	0	989.871	1	0.272496	160
7	1	4	1	27	fle___	Med	flea	MostProb	flew_x000D_	0	0	0	0	0	0	820.871	1	0.342777	160
7	1	5	1	24	fla___	Highest	flag	MostProb	flaccid	0	0	0	0	0	1	2275.1	1	0.422066	196
7	1	6	1	9	ver___	Med	verg	Pseudo	verge	0	0	0			1	590.625	1	0.279827	196
7	1	7	1	32	han___	Low	hantrile	Pseudo	hannah	0	0	0			1	2268.85	1	0.293799	196
7	1	8	1	8	qui___	Med	quims	Pseudo	quilt	0	0	0			1	474.069	1	0.841224	196
7	1	9	1	7	sli___	Med	slimp	Pseudo	slick	0	0	0			1	604.831	1	0.334078	196
7	1	10	1	20	nat___	Low	native	ImProb	natural_x000D_	0	0	0	0	0	1	402.376	1	0.451465	196
7	1	11	1	14	rev___	Highest	revenge	ImProb	revere_x000D_	0	0	0	0	0	1	306.081	1	0.447867	196
7	1	12	1	16	sur___	Highest	surface	ImProb	surrogate	0	0	0	0	0	1	260.821	1	0.605956	196
7	1	13	1	23	dri___	Med	drink	MostProb	drill	0	0	0	0	0	1	33.9453	1	0.391665	196
7	1	14	1	18	sig___	Lowest	signature	MostProb	significant	0	0	0	0	0	1	832.865	1	0.514738	196
7	1	15	1	1	eng___	Lowest	engage	ImProb	engage	1	0	0	0	0	1	149.657	1	0.288711	169
7	1	16	1	30	hur___	Lowest	hurray	ImProb	hurry	0	0	0	0	0	0	79.0765	1	1.77345	160
7	1	17	1	3	pos___	Low	position	MostProb	possess	0	0	0	0	0	1	167.76	1	0.236181	196
7	1	18	1	21	pan___	Highest	panso	Pseudo	panache	0	0	0			0	399.413	1	0.261904	160
7	1	19	1	31	ret___	High	return	MostProb	return	1	0	0	0	0	1	920.39	1	0.355532	169
7	1	20	1	26	des___	High	destiny	MostProb	desperate	0	0	0	0	0	1	1739.84	1	0.304657	196
7	1	21	1	22	whe___	Lowest	whelp	ImProb	whether	0	1	0	0	0	1	869.369	1	2.56927	196
7	1	22	1	17	pas___	Med	pasta	ImProb	passerine	0	0	0	0	0	0	120.326	1	0.540088	160
7	1	23	1	25	pla___	High	plapes	Pseudo	plague	0	0	0			1	308.551	1	0.289544	196
7	1	24	1	5	all___	Highest	allow	MostProb	allocate	0	0	0	0	0	0	391.431	1	0.599841	160
7	1	25	1	19	gre___	Low	grey	ImProb	grey	1	0	0	0	0	1	1707.11	1	0.313902	169
7	1	26	1	2	emp___	Low	emporium	ImProb	empathy	0	0	0	0	0	1	43.3132	1	0.256377	196
7	1	27	1	10	cit___	Lowest	citizen	ImProb	city	0	0	0	0	0	1	508.736	1	0.288535	196
7	1	28	1	13	spo___	Highest	spolt	Pseudo	spoon	0	0	0			0	260.883	1	0.283927	160
7	1	29	1	28	fli___	High	flitry	Pseudo	flip	0	0	0			1	97.1124	1	0.31872	196
7	1	30	1	29	flu___	Med	fluid	MostProb	fluent	0	0	0	0	0	1	950.462	1	0.398329	196
7	1	31	1	33	bas___	High	basps	Pseudo	basket	0	0	0			1	390.259	1	0.362795	196
7	1	32	1	6	uni___	High	unicrix	Pseudo	university	0	0	0			1	281.2	1	0.317639	196
7	1	0	9	14	eas___	Lowest	eastern	ImProb	ease	0	0	0	0	0	0	690.674	1	0.297837	160
7	1	1	9	8	win___	Low	wint	Pseudo	winner	0	0	0			1	236.756	1	0.25311	196
7	1	2	9	3	fai___	Low	faifs	Pseudo	failure	0	0	0			1	30.732	1	0.232465	196
7	1	3	9	33	shi___	High	ship	MostProb	shit	0	0	0	0	0	1	834.956	1	1.77956	196
7	1	4	9	1	mot___	Med	motion	ImProb	mottled_x000D_	0	0	0	0	0	0	198.06	1	0.303819	160
7	1	5	9	31	bra___	Highest	brain	MostProb	bras	0	0	0	0	0	0	41.6049	1	0.302605	160
7	1	6	9	6	cla___	Highest	claw	ImProb	clavicle	0	0	0	0	0	0	280.093	1	0.259169	160
7	1	7	9	9	fol___	Lowest	folf	Pseudo	foley	0	0	0			1	1355.73	1	0.264398	196
7	1	8	9	16	doc___	Lowest	doctrent	Pseudo	doctor	0	0	0			1	517.244	1	0.313512	159
7	1	9	9	20	cat___	Highest	catholic	ImProb	cattle	0	0	0	0	0	0	945.221	1	0.52165	160
7	1	10	9	10	cru___	High	cruel	ImProb	crucible	0	0	0	0	0	1	322.517	1	0.270238	196
7	1	11	9	27	tem___	Med	temes	Pseudo	temporalis	0	0	0			0	300.731	1	0.478552	160
7	1	12	9	24	vir___	Med	virit	Pseudo	virgin	0	0	0			1	438.677	1	0.27849	196
7	1	13	9	19	ste___	Highest	stem	MostProb	stench	0	0	0	0	0	1	867.58	1	0.29745	196
7	1	14	9	2	arm___	High	army	MostProb	armpit	0	0	0	0	0	1	640.408	1	0.297041	159
7	1	15	9	11	sol___	High	sole	ImProb	soldier_x000D_	0	0	0	0	0	1	444.098	1	0.285913	196
7	1	16	9	18	rad___	Low	rados	Pseudo	raddish	0	0	0			0	105.122	1	0.310121	160
7	1	17	9	29	awa___	Low	awator	Pseudo	aware	0	0	0			0	741.495	1	0.276621	160
7	1	18	9	13	imp___	Highest	imply	MostProb	implode	0	0	0	0	0	1	468.84	1	0.300682	196
7	1	19	9	28	tha___	Lowest	thance	Pseudo	thaw	0	0	0			0	454.452	1	0.270308	160
7	1	20	9	5	sil___	High	silicon	ImProb	silk	0	0	0	0	0	1	123.054	1	1.01548	196
7	1	21	9	17	twe___	Low	twerth	Pseudo	tweak	0	0	0			0	510.357	1	1.45951	160
7	1	22	9	7	thi___	Low	this	MostProb	thick	0	0	0	0	0	1	621.841	1	0.645649	196
7	1	23	9	12	str___	High	strike	ImProb	strong	0	0	0	0	0	1	652.054	1	0.311281	159
7	1	24	9	15	lib___	Lowest	libel	ImProb	libido	0	0	0	0	0	0	176.383	1	0.306796	160
7	1	25	9	23	bot___	Lowest	bottom	MostProb	bottle	0	0	0	0	0	1	201.813	1	0.315548	196
7	1	26	9	22	app___	Low	apple	MostProb	appropriate	0	0	0	0	0	0	923.951	1	0.299183	160
7	1	27	9	21	vic___	Lowest	victory	MostProb	victory	1	0	0	0	0	1	389.096	1	0.254934	169
7	1	28	9	25	pot___	Med	potato	MostProb	potter	0	0	0	0	0	0	658.413	1	0.264934	160
7	1	29	9	4	ear___	High	early	MostProb	earful	0	0	0	0	0	0	355.117	1	0.300942	160
7	1	30	9	30	the___	Med	therapy	ImProb	therapy	1	0	0	0	0	1	172.537	1	0.312301	169
7	1	31	9	32	pre___	Highest	pregnant	ImProb	preach	0	0	0	0	0	0	195.998	1	0.305071	160
7	1	32	9	26	adm___	Med	admid	Pseudo	admonish	0	0	0			1	630.074	1	0.975236	196
7	1	0	3	21	eve___	Lowest	evene	Pseudo	event	0	0	0			0	356.872	1	0.263269	160
7	1	1	3	25	wea___	Lowest	weather	MostProb	wean	0	0	0	0	0	0	290.018	1	1.02979	160
7	1	2	3	9	bre___	Med	brears	Pseudo	breach	0	0	0			1	201.153	1	0.240805	196
7	1	3	3	33	men___	High	menu	ImProb	menace	0	0	0	0	0	1	808.203	1	0.243302	159
7	1	4	3	4	sta___	Highest	staff	ImProb	stalk_x000D_	0	0	0	0	0	0	914.331	1	0.254007	160
7	1	5	3	11	bel___	Med	bell	MostProb	bellow	0	0	0	0	0	1	285.025	1	0.258787	196
7	1	6	3	29	ext___	High	extreme	ImProb	exterior	0	0	0	0	0	1	70.4205	1	0.206794	196
7	1	7	3	26	ban___	High	bang	ImProb	banish_x000D_	0	0	0	0	0	0	183.824	1	0.258242	160
7	1	8	3	7	cop___	Low	copces	Pseudo	copulate	0	0	0			0	879.292	1	0.31903	160
7	1	9	3	16	ran___	Med	range	ImProb	ranch	0	0	0	0	0	0	888.66	1	0.34267	160
7	1	10	3	31	fig___	Lowest	figure	MostProb	figure	1	0	0	0	0	1	318.065	1	0.311169	169
7	1	11	3	12	sla___	Highest	slave	MostProb	slander_x000D_	0	0	0	0	0	0	316.764	1	0.425804	160
7	1	12	3	24	var___	Med	varnish	ImProb	varnish	1	0	0	0	0	1	132.211	1	0.307334	169
7	1	13	3	10	exa___	Lowest	exalt	ImProb	exacerbate	0	1	0	0	0	0	129.132	1	0.265572	160
7	1	14	3	18	tri___	Highest	trip	MostProb	trichromy	0	0	0	0	0	0	773.16	1	0.575681	160
7	1	15	3	23	chi___	Highest	chirk	Pseudo	chicago	0	0	0			0	366.209	1	0.279375	160
7	1	16	3	1	war___	Highest	warcere	Pseudo	wars	0	0	0			1	260.461	1	0.250815	159
7	1	17	3	2	wor___	Low	word	MostProb	worry	0	0	0	0	0	1	888.56	1	0.253751	196
7	1	18	3	15	sec___	Lowest	security	ImProb	second	0	0	0	0	0	0	957.514	1	1.34058	160
7	1	19	3	32	pin___	High	pint	MostProb	pins	0	0	0	0	0	0	109.632	1	0.299984	160
7	1	20	3	28	man___	Highest	mangien	Pseudo	mans	0	0	0			1	175.353	1	0.249811	196
7	1	21	3	22	sno___	Lowest	snoop	ImProb	snout	0	0	0	0	0	0	2895.08	1	0.260823	160
7	1	22	3	8	bli___	Med	blind	MostProb	blithe	0	0	0	0	0	1	223.065	1	0.287522	196
7	1	23	3	17	dan___	Med	dangriff	Pseudo	danger	0	0	0			0	779.233	1	0.59972	160
7	1	24	3	30	mor___	High	morsts	Pseudo	morrow_x000D_	0	0	0			1	251.567	1	0.258605	196
7	1	25	3	19	dec___	Low	decent	ImProb	december_x000D_	0	0	0	0	0	0	466.884	1	0.296675	160
7	1	26	3	14	gen___	Med	general	MostProb	gender	0	0	0	0	0	1	902.669	1	0.282203	196
7	1	27	3	3	mil___	High	million	MostProb	mill	0	0	0	0	0	1	909.325	1	0.32055	196
7	1	28	3	6	att___	Low	attont	Pseudo	attenuate	0	0	0			1	187.32	1	1.38906	196
7	1	29	3	27	pri___	Highest	pristond	Pseudo	prick_x000D_	0	0	0			1	553.991	1	0.306568	196
7	1	30	3	5	tre___	Low	trek	ImProb	trek	1	0	0	0	0	1	158.166	1	0.699921	169
7	1	31	3	13	fre___	Low	freedom	MostProb	french	0	0	0	0	0	0	947.659	1	0.272867	160
7	1	32	3	20	act___	Low	actir	Pseudo	actress	0	0	0			1	535.243	1	0.399814	196
7	1	0	4	3	rec___	Med	receine	Pseudo	rectify	0	0	0			0	241.085	1	0.246773	160
7	1	1	4	26	fel___	Lowest	felt	MostProb	fellow	0	0	0	0	0	1	337.894	1	0.585027	196
7	1	2	4	29	hal___	High	halofid	Pseudo	halter	0	0	0			0	695.296	1	0.267211	160
7	1	3	4	1	fun___	Lowest	funny	MostProb	funky_x000D_	0	0	0	0	0	0	294.841	1	0.29324	160
7	1	4	4	11	acc___	Highest	accuts	Pseudo	accordance	0	0	0			1	143.109	1	0.238204	196
7	1	5	4	12	sel___	Med	seldom	MostProb	self	0	0	0	0	0	1	254.886	1	0.662094	196
7	1	6	4	10	lim___	Med	limo	ImProb	limpsest	0	0	1	0	0	0	943.612	1	0.296756	199
7	1	7	4	27	fac___	Med	facorm	Pseudo	facet	0	0	0			0	95.4003	1	1.04643	160
7	1	8	4	19	sna___	Low	snap	MostProb	snarl	0	0	0	0	0	0	503.53	1	0.432059	160
7	1	9	4	17	ind___	Highest	indeit	Pseudo	indeed	0	0	0			1	289.113	1	0.194175	196
7	1	10	4	2	bal___	Lowest	bald	ImProb	ball	0	0	0	0	0	1	515.731	1	0.31889	196
7	1	11	4	22	tou___	Lowest	touch	MostProb	touche	0	0	0	0	0	0	183.688	1	0.393375	160
7	1	12	4	30	fro___	Low	froze	ImProb	frog	0	0	0	0	0	0	130.143	1	0.407208	160
7	1	13	4	15	che___	Highest	chest	ImProb	chester	0	0	0	0	0	1	234.87	1	0.523269	196
7	1	14	4	14	pen___	Low	penfol	Pseudo	pens	0	0	0			1	1718.47	1	1.78934	196
7	1	15	4	28	cra___	Highest	crars	Pseudo	crane	0	0	0			0	307.282	1	2.28234	160
7	1	16	4	4	tal___	Med	talt	Pseudo	talus	0	0	0			0	45.111	1	0.99349	160
7	1	17	4	21	cap___	High	capable	ImProb	capitulum	0	0	0	0	0	0	899.88	1	0.357107	160
7	1	18	4	33	met___	Med	metal	MostProb	mettle	0	0	0	0	0	1	659.301	1	0.265072	196
7	1	19	4	31	fat___	High	fattop	Pseudo	fats	0	0	0			1	700.619	1	0.954547	196
7	1	20	4	23	loa___	Low	loam	ImProb	loathe	0	1	0	0	0	1	324.592	0	0.289744	159
7	1	21	4	7	cro___	High	crop	ImProb	crotch	0	0	0	0	0	1	58.4818	1	0.258893	196
7	1	22	4	9	ton___	Med	tonsil	ImProb	tonic	0	0	0	0	0	1	326.239	1	0.24737	196
7	1	23	4	32	hun___	Lowest	hune	Pseudo	hunger	0	0	0			0	153.354	1	0.235347	160
7	1	24	4	24	ski___	Highest	skip	MostProb	skittle	0	0	0	0	0	1	345.155	1	0.402256	196
7	1	25	4	16	gra___	Highest	grand	ImProb	grasp	0	0	0	0	0	1	1114.31	1	0.280971	196
7	1	26	4	25	bou___	High	bound	ImProb	bound	1	0	0	0		1	681.711	1	0.318904	169
7	1	27	4	6	pol___	High	polose	Pseudo	polls	0	0	0			0	193.309	1	0.225056	160
7	1	28	4	5	med___	Low	medical	MostProb	medicine	0	0	0	0	0	1	157.321	1	0.3224	196
7	1	29	4	13	det___	High	detail	ImProb	detritus	0	0	0	0	0	0	307.496	1	0.390545	160
7	1	30	4	18	mat___	Low	matter	MostProb	matted	0	0	0	0	0	1	104.304	1	0.269418	196
7	1	31	4	8	aut___	Low	autumn	MostProb	autism	0	0	0	0	0	0	719.048	1	0.286878	160
7	1	32	4	20	wis___	Lowest	wisdom	MostProb	wisdom	1	0	0	0	0	1	34.1311	1	0.359764	169
8	3	0	6	13	cle___	Low	clean	MostProb	clean	1	0	0	0	0	1	9287.75	0	22.3999	169
8	3	1	6	5	dis___	Highest	disease	ImProb	dislike	0	0	0	0	0	1	373.01	1	0.153593	196
8	3	2	6	28	que___	Low	question	MostProb	quest	0	0	0	0	0	1	2048.58	1	0.368095	196
8	3	3	6	23	art___	Med	artist	MostProb	artist	1	0	0	0	0	1	58.3423	1	0.00260418	169
8	3	4	6	4	cur___	Highest	curious	MostProb	cure	0	0	0	0	0	1	860.08	1	0.115338	196
8	3	5	6	16	val___	Med	valley	ImProb	valiant	0	0	0	0	0	1	1796.72	1	0.879608	159
8	3	6	6	14	cor___	Highest	core	ImProb	correspond	0	0	0	0	0	0	7389.24	1	1.15946	160
8	3	7	6	7	deg___	Lowest	degrease	ImProb	degrade	0	0	0	0	0	0	2161.39	0	1.96969	160
8	3	8	6	33	sym___	Lowest	symbol	MostProb	symbol_x000D_	1	0	0	0	0	1	4443.77	1	1.32933	169
8	3	9	6	30	per___	Med	person	MostProb	persist	0	0	0	0	0	1	1715.61	1	1.46369	196
8	3	10	6	17	dre___	Lowest	drew	ImProb	dread	0	0	0	0	0	0	1639.8	1	0.592525	160
8	3	11	6	2	pop___	Med	popcorn	MostProb	popped	0	0	0	0	0	1	2439.88	1	0.368818	196
8	3	12	6	3	ten___	High	tent	MostProb	tenant	0	0	0	0	0	1	1437.43	1	2.01546	159
8	3	13	6	32	see___	High	seenak	Pseudo	seen	0	0	0			1	688.824	1	0.606699	159
8	3	14	6	10	ins___	Highest	insurance	MostProb	insane	0	0	0	0	0	0	248.224	1	0.256644	160
8	3	15	6	29	smi___	Lowest	smillen	Pseudo	smile	0	0	0			0	18.4098	1	0.972742	160
8	3	16	6	27	ele___	Low	elevator	ImProb	eleven	0	0	0	0	0	0	1041.74	1	2.155	160
8	3	17	6	21	fra___	High	frank	MostProb	frank_x000D_	1	0	0	0	0	1	4883.89	1	1.90887	169
8	3	18	6	6	ser___	Med	serd	Pseudo	serve	0	0	0			1	1730.78	1	0.296256	196
8	3	19	6	8	ali___	High	alimid	Pseudo	alive	0	0	0			0	945.687	1	0.146314	160
8	3	20	6	31	sus___	Lowest	susku	Pseudo	suspect_x000D_	0	0	0			1	646.334	0	0.815458	159
8	3	21	6	9	cri___	Highest	crifts	Pseudo	crime_x000D_	0	0	0			0	492.496	1	0.626252	160
8	3	22	6	1	dro___	Med	drove	ImProb	drown	0	0	0	0	0	0	930.475	1	0.294939	160
8	3	23	6	25	fil___	High	filns	Pseudo	file	0	0	0			0	259.131	1	0.170222	160
8	3	24	6	24	equ___	Low	equal	MostProb	equal	1	0	0	0	0	1	37.6677	1	0.558763	169
8	3	25	6	26	adv___	Med	advorts	Pseudo	advocate	0	0	0			0	139.498	1	0.287115	160
8	3	26	6	19	for___	Highest	forget	ImProb	foreseen	0	1	0	0	0	1	2439.16	1	0.438812	196
8	3	27	6	15	col___	High	collipe	Pseudo	cold	0	0	0			0	716.747	1	0.233254	160
8	3	28	6	18	coa___	Lowest	coast	ImProb	coal	0	0	0	0	0	1	1470.13	1	0.245537	196
8	3	29	6	12	fal___	Low	falsify	ImProb	fall	0	0	0	0	0	1	12.1136	1	0.26982	196
8	3	30	6	11	sca___	Highest	scambs	Pseudo	scarce	0	0	0			0	377.513	1	0.280647	160
8	3	31	6	20	foo___	Lowest	foom	Pseudo	foot	0	0	0			0	881.839	1	0.700269	160
8	3	32	6	22	flo___	Low	floor	ImProb	flow	0	0	0	0	0	0	813.17	1	0.332252	160
8	3	0	2	30	pac___	Med	pach	Pseudo	pace	0	0	0			0	74.1906	1	0.377916	160
8	3	1	2	18	abs___	Low	absolute	MostProb	abstract	0	0	0	0	0	0	769.091	1	0.206367	160
8	3	2	2	20	reg___	Lowest	regret	ImProb	regular	0	0	0	0	0	0	286.347	1	0.301452	160
8	3	3	2	24	int___	Highest	interest	MostProb	intent	0	0	0	0	0	0	651.271	1	0.493827	160
8	3	4	2	29	pro___	Highest	propean	Pseudo	problem	0	0	0			0	14.0914	1	0.255722	160
8	3	5	2	19	mal___	Highest	mall	MostProb	male	0	0	0	0	0	0	3127.13	1	0.247648	160
8	3	6	2	15	leg___	High	legal	ImProb	legs_x000D_	0	0	0	0	0	0	797.657	1	0.272232	160
8	3	7	2	1	gal___	Low	gallond	Pseudo	gallon	0	0	0			1	628.271	1	0.702168	159
8	3	8	2	27	sen___	Highest	senave	Pseudo	senate	0	0	0			1	488.64	1	1.98379	196
8	3	9	2	28	ple___	Lowest	plem	Pseudo	please	0	0	0			0	893.115	1	0.234322	160
8	3	10	2	14	exc___	High	excullate	Pseudo	excuse	0	0	0			1	2160.01	1	0.444876	196
8	3	11	2	33	bee___	Med	been	MostProb	been	1	0	0	0	0	1	1876.51	1	0.699441	169
8	3	12	2	16	har___	Highest	harpar	Pseudo	harp	0	0	0			1	2036.87	1	0.400364	196
8	3	13	2	32	ref___	Lowest	refuse	ImProb	reference	0	0	0	0	0	0	978.661	1	0.300537	160
8	3	14	2	7	fea___	Low	feather	MostProb	fear	0	0	0	0	0	0	885.013	1	0.502174	160
8	3	15	2	22	cou___	High	coud	Pseudo	court	0	0	0			0	765.413	1	0.353904	160
8	3	16	2	11	sti___	Med	still	MostProb	sting	0	0	0	0	0	0	876.375	1	2.45762	160
8	3	17	2	25	her___	Highest	herd	ImProb	hereditary	0	0	0	0	0	0	4275.06	1	0.330468	160
8	3	18	2	4	tel___	Lowest	telephone	MostProb	telephone	1	0	0	0	0	1	142.758	1	0.875184	169
8	3	19	2	26	gro___	Med	groom	ImProb	growth	0	0	0	0	0	0	153.05	1	0.276802	160
8	3	20	2	13	cel___	Med	celebrate	ImProb	celery	0	0	0	0	0	1	906.592	1	1.61109	159
8	3	21	2	21	cau___	Low	cauns	Pseudo	caught	0	0	0			1	787.673	1	0.246934	196
8	3	22	2	10	thr___	High	three	MostProb	threw	0	0	0	0	0	1	961.266	1	0.394578	159
8	3	23	2	6	mag___	Low	maghem	Pseudo	magnet	0	0	0			1	843.657	1	0.740198	196
8	3	24	2	31	res___	Highest	resoct	Pseudo	restart	0	0	0			0	1531.83	1	0.309875	160
8	3	25	2	17	ent___	Lowest	entire	ImProb	enter	0	0	0	0	0	0	820.526	1	1.19829	160
8	3	26	2	12	mar___	High	march	MostProb	marriage	0	0	0	0	0	0	689.317	1	1.54115	160
8	3	27	2	3	loc___	Low	lock	MostProb	locate	0	0	0	0	0	0	859.177	1	0.317562	160
8	3	28	2	5	sco___	High	scotch	ImProb	scowl	0	0	0	0	0	0	459.069	1	0.328836	160
8	3	29	2	8	ang___	Med	angus	ImProb	anger	0	0	0	0	0	1	614.712	0	1.74233	196
8	3	30	2	9	dar___	Low	dark	MostProb	dark	1	0	0	0	0	1	1778.82	1	0.493747	169
8	3	31	2	2	def___	High	defeat	ImProb	defend	0	0	0	0	0	1	343.229	1	0.330339	196
8	3	32	2	23	slo___	Lowest	slogan	ImProb	slow	0	0	0	0	0	1	845.293	1	0.293617	196
8	3	0	9	25	pot___	Med	potise	Pseudo	pottery	0	0	0			0	761.417	1	0.273938	160
8	3	1	9	24	vir___	Med	virulent	ImProb	virgin	0	0	0	0	0	0	568.293	0	0.478758	160
8	3	2	9	20	cat___	Highest	catch	MostProb	cats	0	0	0	0	0	0	464.704	1	0.547903	160
8	3	3	9	26	adm___	Med	admiral	ImProb	administer_x000D_	0	0	0	0	0	0	2283.72	1	0.102059	160
8	3	4	9	10	cru___	High	crush	MostProb	crude	0	0	0	0	0	0	51.1728	1	0.466875	160
8	3	5	9	5	sil___	High	silent	MostProb	silo	0	0	0	0	0	1	773.632	1	0.854766	196
8	3	6	9	7	thi___	Low	thisk	Pseudo	think	0	0	0			1	437.72	1	0.255539	196
8	3	7	9	28	tha___	Lowest	than	ImProb	that	0	0	0	0	0	1	713.987	1	0.641721	196
8	3	8	9	17	twe___	Low	tweezers	ImProb	twelve	0	0	0	0	0	0	720.541	1	0.370251	160
8	3	9	9	30	the___	Med	theme	MostProb	theater	0	0	0	0	0	1	738.861	1	1.52933	196
8	3	10	9	19	ste___	Highest	steis	Pseudo	stem	0	0	0			0	667.648	1	0.29798	160
8	3	11	9	1	mot___	Med	mother	MostProb	motor	0	0	0	0	0	0	166.726	1	0.132481	160
8	3	12	9	3	fai___	Low	fairly	ImProb	fail	0	0	0	0	0	0	695.358	1	0.208354	160
8	3	13	9	32	pre___	Highest	present	MostProb	pretend	0	0	0	0	0	0	818.15	1	0.432542	160
8	3	14	9	13	imp___	Highest	impobe	Pseudo	impress_x000D_	0	0	0			1	821.497	1	0.250662	196
8	3	15	9	6	cla___	Highest	clap	MostProb	clarify	0	0	0	0	0	0	869.799	1	0.789034	160
8	3	16	9	22	app___	Low	approofs	Pseudo	apple	0	0	0			0	950.906	1	0.25961	160
8	3	17	9	18	rad___	Low	radius	ImProb	radiant	0	0	0	0	0	1	755.739	1	0.302937	196
8	3	18	9	33	shi___	High	shilab	Pseudo	shit	0	0	0			1	1697.18	1	0.608043	196
8	3	19	9	29	awa___	Low	awakening	ImProb	awaken	0	0	0	1	0	1	785.6	1	0.725512	179
8	3	20	9	8	win___	Low	wine	ImProb	winner	0	0	0	0	0	0	603.024	1	0.301595	160
8	3	21	9	21	vic___	Lowest	victaw	Pseudo	vice_x000D_	0	0	0			0	456.977	1	0.344739	160
8	3	22	9	4	ear___	High	earbah	Pseudo	ears_x000D_	0	0	0			1	1304.32	1	0.365719	196
8	3	23	9	2	arm___	High	armfut	Pseudo	armory	0	0	0			1	2587.89	1	0.256921	159
8	3	24	9	31	bra___	Highest	braits	Pseudo	braids	0	0	0			1	750.71	1	0.689965	196
8	3	25	9	16	doc___	Lowest	docket	ImProb	doctor_x000D_	0	0	0	0	0	1	867.697	0	2.47414	159
8	3	26	9	14	eas___	Lowest	easy	MostProb	ease	0	0	0	0	0	1	1796.28	1	0.319119	196
8	3	27	9	27	tem___	Med	template	ImProb	temperature	0	1	0	0	0	1	938.439	1	0.219815	196
8	3	28	9	12	str___	High	strength	MostProb	straw	0	0	0	0	0	1	191.212	1	0.0102856	159
8	3	29	9	15	lib___	Lowest	library	MostProb	liberal	0	0	0	0	0	0	761.106	1	0.338864	160
8	3	30	9	23	bot___	Lowest	botak	Pseudo	bots	0	0	0			0	4313.12	1	1.8713	160
8	3	31	9	9	fol___	Lowest	folk	ImProb	follow	0	0	0	0	0	0	748.244	1	0.289677	160
8	3	32	9	11	sol___	High	sold	MostProb	solve	0	0	0	0	0	0	709.152	1	0.218446	160
8	3	0	7	9	mou___	Lowest	mouse	MostProb	mouse	1	0	0	0	0	1	783.336	1	0.271891	169
8	3	1	7	8	out___	High	outhort	Pseudo	outside	0	0	0			1	655.93	1	0.218384	196
8	3	2	7	22	dir___	Lowest	direct	MostProb	dirty	0	0	0	0	0	1	512.667	1	2.73251	196
8	3	3	7	23	ter___	High	terrific	ImProb	terminal	0	0	0	0	0	1	593.654	1	0.246003	196
8	3	4	7	7	fam___	Lowest	family	MostProb	family	1	0	0	0	0	1	620.53	1	0.280472	169
8	3	5	7	11	den___	Med	dent	MostProb	denial	0	0	0	0	0	0	919.435	1	2.41006	160
8	3	6	7	4	sea___	Highest	seafoup	Pseudo	sea	0	1	0			1	677.172	1	0.305234	196
8	3	7	7	2	you___	Low	yoursope	Pseudo	yourself	0	1	0			1	1561.2	1	0.430029	196
8	3	8	7	6	pai___	Low	paids	Pseudo	paint	0	0	0			1	838.359	1	1.7548	196
8	3	9	7	5	ass___	Highest	assist	MostProb	assist	1	0	0	0	0	1	986.799	1	0.825969	169
8	3	10	7	29	dea___	Med	dease	Pseudo	deaf	0	0	0			0	12.4068	1	0.316818	160
8	3	11	7	21	cho___	High	choss	Pseudo	choose	0	0	0			0	826.472	1	0.319569	160
8	3	12	7	10	exp___	High	expensive	ImProb	expert	0	0	0	0	0	1	656.747	1	0.303084	159
8	3	13	7	1	par___	Highest	parent	ImProb	parade	0	0	0	0	0	0	756.175	1	1.25564	160
8	3	14	7	12	scr___	High	screech	ImProb	screen	0	0	0	0	0	1	2115.73	1	0.841906	159
8	3	15	7	24	blo___	Med	block	ImProb	blown_x000D_	0	0	0	0	0	0	832.946	1	0.249566	160
8	3	16	7	16	ide___	Lowest	ideens	Pseudo	ideal	0	0	0			1	670.273	1	0.315915	196
8	3	17	7	32	mod___	Med	model	MostProb	model_x000D_	1	0	0	0	0	1	707.347	1	0.354362	169
8	3	18	7	15	rel___	Highest	relish	MostProb	relative	0	0	0	0	0	1	893.211	1	0.336946	196
8	3	19	7	27	not___	Med	nothing	MostProb	notary	0	0	0	0	0	0	1434.63	1	1.34538	160
8	3	20	7	25	swe___	Low	sweet	MostProb	sweat	0	0	0	0	0	0	728.069	1	0.629806	160
8	3	21	7	14	mon___	Lowest	mongion	Pseudo	monday	0	0	0			0	552.578	1	0.292295	160
8	3	22	7	17	car___	Highest	carbon	ImProb	car wash	0	1	0	0	0	1	722.169	1	0.488743	196
8	3	23	7	31	bus___	Low	bush	ImProb	bustle	0	0	0	0	0	0	744.718	1	0.863968	160
8	3	24	7	20	rai___	Lowest	rain	MostProb	raid	0	0	0	0	0	1	791.735	1	0.475723	159
8	3	25	7	13	exe___	Low	exectrir	Pseudo	execute	0	0	0			0	621.895	1	0.266501	160
8	3	26	7	3	vis___	Lowest	visa	ImProb	visitar	0	0	1	0	0	1	712.775	1	0.535273	199
8	3	27	7	30	ben___	High	bent	MostProb	beneath	0	0	0	0	0	0	1440.99	1	0.358426	160
8	3	28	7	19	bon___	Med	bonus	ImProb	bone	0	0	0	0	0	1	6307.39	1	0.234071	196
8	3	29	7	26	rep___	Highest	replica	ImProb	reputation	0	0	0	0	0	1	723.527	1	0.263235	196
8	3	30	7	28	qua___	High	qualliny	Pseudo	quarry	0	0	0			0	325.392	1	0.403156	160
8	3	31	7	18	fur___	Med	furious	ImProb	furnish	0	0	0	0	0	0	784.757	1	0.251296	160
8	3	32	7	33	hos___	Low	hossets	Pseudo	hose	0	0	0			0	814.301	1	0.259607	160
8	3	0	5	3	spr___	Lowest	spreet	Pseudo	spring_x000D_	0	0	0			1	852.726	1	0.284691	159
8	3	1	5	16	hea___	High	health	MostProb	heat	0	0	0	0	0	0	863.661	1	0.220338	160
8	3	2	5	7	cal___	Highest	calkore	Pseudo	calve_x000D_	0	0	0			1	534.424	1	0.192207	196
8	3	3	5	25	ann___	Highest	annotate	MostProb	annual	0	0	0	0	0	1	1219.81	1	0.366571	196
8	3	4	5	8	tho___	Lowest	thol	Pseudo	thought	0	0	0			0	114.756	1	0.608447	160
8	3	5	5	20	hol___	Med	holses	Pseudo	hollow	0	0	0			0	220.681	1	0.2898	160
8	3	6	5	23	con___	Highest	condect	Pseudo	connect	0	0	0			0	831.51	1	0.375219	160
8	3	7	5	10	kin___	Med	kint	Pseudo	kindred	0	0	0			1	520.214	1	0.647334	196
8	3	8	5	26	sha___	Highest	shalop	Pseudo	shallow	0	1	0			1	1379.08	1	0.484401	196
8	3	9	5	19	por___	High	portal	ImProb	porridge	0	0	0	0	0	1	1672.65	1	0.910104	159
8	3	10	5	6	lan___	Low	land	MostProb	landline_x000D_	0	0	0	0	1	0	707.875	1	0.426391	186
8	3	11	5	12	eff___	Low	effeminate	ImProb	effort	0	0	0	0	0	0	1254.73	0	0.275443	160
8	3	12	5	9	coo___	Lowest	cood	Pseudo	cool	0	0	0			1	364.892	1	1.33007	196
8	3	13	5	2	dia___	High	diamond	MostProb	diary	0	0	0	0	0	0	652.368	1	0.244854	160
8	3	14	5	14	pil___	Med	pillow	MostProb	pillar	0	1	0	0	0	1	696.335	1	0.483454	196
8	3	15	5	31	stu___	Med	stuck	ImProb	stuck	1	0	0	0	0	1	2421.72	1	0.359461	169
8	3	16	5	13	lea___	High	least	ImProb	leap_x000D_	0	0	0	0	0	1	747.608	1	0.572546	196
8	3	17	5	32	rat___	Med	ratten	Pseudo	rattle	0	0	0			1	171.067	1	1.94279	196
8	3	18	5	24	cha___	Highest	change	MostProb	chatter	0	0	0	0	0	0	931.341	1	1.24794	160
8	3	19	5	18	sup___	Lowest	supper	MostProb	supplement_x000D_	0	0	0	0	0	1	568.41	1	1.13491	196
8	3	20	5	27	mis___	Highest	mislead	ImProb	misspell	0	1	0	0	0	1	846.522	1	0.236573	196
8	3	21	5	1	div___	Low	divide	MostProb	diverse	0	0	0	0	0	0	685.775	1	0.304616	160
8	3	22	5	33	mer___	Low	mermern	Pseudo	merge	0	0	0			1	740.254	1	0.626087	196
8	3	23	5	4	amo___	Low	amortize	ImProb	amosity	0	0	1	0	0	0	587.824	0	3.22311	199
8	3	24	5	17	hon___	Low	honey	MostProb	honey	1	0	0	0	0	1	504.519	1	0.249018	169
8	3	25	5	5	ope___	Lowest	opera	ImProb	open_x000D_	0	0	0	0	0	0	870.426	1	0.298841	160
8	3	26	5	30	tin___	High	tinfark	Pseudo	tinsel	0	0	0			1	950.224	1	0.383566	196
8	3	27	5	22	spe___	Med	spent	ImProb	speak	0	0	0	0	0	0	747.125	1	0.528823	160
8	3	28	5	11	pat___	High	pattern	MostProb	pattern	1	0	0	0	0	1	814.968	1	0.74568	169
8	3	29	5	15	fou___	Lowest	fought	ImProb	fourth	0	0	0	0	0	1	774.417	1	0.90785	196
8	3	30	5	21	wel___	Lowest	welcome	MostProb	welcome	1	0	0	0	0	1	952.212	1	0.334949	169
8	3	31	5	28	tra___	Highest	travel	ImProb	tractor	0	0	0	0	0	1	839.963	1	0.517675	196
8	3	32	5	29	pra___	High	prairie	ImProb	praise	0	0	0	0	0	0	632.718	1	0.597625	160
8	3	0	3	22	sno___	Lowest	snow	MostProb	snout_x000D_	0	0	0	0	0	0	1203.77	1	0.3105	160
8	3	1	3	3	mil___	High	miltariue	Pseudo	mill_x000D_	0	0	0			1	958.101	1	0.589481	196
8	3	2	3	27	pri___	Highest	print	ImProb	prince_x000D_	0	0	0	0	0	1	630.973	1	0.276054	196
8	3	3	3	31	fig___	Lowest	figote	Pseudo	fight	0	0	0			0	583.582	1	0.263303	160
8	3	4	3	29	ext___	High	extent	MostProb	extent	1	0	0	0	0	1	541.761	1	0.269357	169
8	3	5	3	9	bre___	Med	breach	ImProb	breeze	0	0	0	0	0	1	866.823	1	0.0893914	196
8	3	6	3	13	fre___	Low	fredgy	Pseudo	freeze	0	0	0			0	489.015	1	0.0974126	160
8	3	7	3	11	bel___	Med	belrius	Pseudo	believe	0	0	0			0	476.292	1	0.765985	160
8	3	8	3	5	tre___	Low	tree	MostProb	treatment	0	0	0	0	0	1	658.817	1	2.58931	196
8	3	9	3	8	bli___	Med	blilks	Pseudo	bliss	0	0	0			1	594.321	1	0.0213115	196
8	3	10	3	21	eve___	Lowest	eventually	ImProb	every	0	0	0	0	0	0	184.599	1	0.147002	160
8	3	11	3	19	dec___	Low	december	MostProb	decide	0	0	0	0	0	1	510.42	1	0.00214045	196
8	3	12	3	12	sla___	Highest	slals	Pseudo	slay	0	0	0			0	544.175	1	0.939513	160
8	3	13	3	2	wor___	Low	worps	Pseudo	word	0	0	0			1	559.181	1	1.2029	196
8	3	14	3	26	ban___	High	band	MostProb	banister	0	0	0	0	0	1	367.899	1	0.336857	196
8	3	15	3	4	sta___	Highest	stand	MostProb	starve	0	0	0	0	0	0	165.43	1	0.237142	160
8	3	16	3	33	men___	High	mental	MostProb	mental	1	0	0	0	0	1	89.2811	1	0.847641	169
8	3	17	3	6	att___	Low	attorney	ImProb	attire	0	0	0	0	0	1	777.283	1	0.598285	196
8	3	18	3	7	cop___	Low	copious	ImProb	copper	0	0	0	0	0	0	637.499	1	2.68291	160
8	3	19	3	24	var___	Med	various	MostProb	various	1	0	0	0	0	1	651.992	1	0.0405607	169
8	3	20	3	17	dan___	Med	dandruff	ImProb	dan i dont know	0	0	0	0	0	0	2032.89	1	2.76715	160
8	3	21	3	1	war___	Highest	warden	ImProb	warrior	0	0	0	0	0	1	787.437	1	1.60846	159
8	3	22	3	16	ran___	Med	random	MostProb	rancid	0	0	0	0	0	1	669.188	1	1.78928	196
8	3	23	3	20	act___	Low	actual	ImProb	actualize	0	0	0	0	1	1	572.619	1	0.411765	189
8	3	24	3	18	tri___	Highest	trifern	Pseudo	triple	0	0	0			0	912.314	1	0.301595	160
8	3	25	3	25	wea___	Lowest	wealod	Pseudo	weap	0	0	0			1	1110.67	1	0.396028	196
8	3	26	3	23	chi___	Highest	china	ImProb	child	0	0	0	0	0	1	2010.19	1	0.238405	196
8	3	27	3	32	pin___	High	pinlave	Pseudo	pinned	0	0	0			1	516.625	1	0.278454	196
8	3	28	3	10	exa___	Lowest	exam	MostProb	exact	0	0	0	0	0	1	724.802	1	0.159326	196
8	3	29	3	14	gen___	Med	genna	Pseudo	generate	0	0	0			0	611.104	1	0.0114732	160
8	3	30	3	30	mor___	High	moron	ImProb	morgue	0	0	0	0	0	0	451.022	1	0.20546	160
8	3	31	3	15	sec___	Lowest	second	MostProb	secrete	0	0	0	0	0	0	768.271	1	0.677617	160
8	3	32	3	28	man___	Highest	maniac	ImProb	manage	0	0	0	0	0	0	248.561	1	0.200969	160
8	3	0	4	27	fac___	Med	faction	ImProb	fact	0	0	0	0	0	1	75.5347	0	2.85998	196
8	3	1	4	10	lim___	Med	lime	MostProb	limb_x000D_	0	0	0	0	0	0	22.5696	1	0.196934	160
8	3	2	4	19	sna___	Low	snage	Pseudo	snake	0	0	0			1	767.661	1	0.688742	196
8	3	3	4	7	cro___	High	crow	MostProb	crocodile	0	1	0	0	0	0	527.576	1	0.181994	160
8	3	4	4	16	gra___	Highest	grape	MostProb	gratitude	0	0	0	0	0	0	146.812	1	1.27594	160
8	3	5	4	9	ton___	Med	tone	MostProb	tons	0	0	0	0	0	0	1355.18	1	0.750591	160
8	3	6	4	14	pen___	Low	pension	ImProb	penetrate_x000D_	0	0	0	0	0	1	479.587	1	1.37347	196
8	3	7	4	22	tou___	Lowest	tound	Pseudo	touch	0	0	0			0	651.88	1	0.850439	160
8	3	8	4	26	fel___	Lowest	felat	Pseudo	felt	0	0	0			1	944.404	1	2.34699	196
8	3	9	4	31	fat___	High	fatal	ImProb	fatal	1	0	0	0		1	2144.19	1	0.535148	169
8	3	10	4	17	ind___	Highest	indeed	ImProb	indigenous	0	0	0	0	0	1	763.296	1	0.539857	196
8	3	11	4	1	fun___	Lowest	funna	Pseudo	funnel	0	0	0			1	633.041	1	0.191428	196
8	3	12	4	12	sel___	Med	selsim	Pseudo	self	0	0	0			1	1384.14	1	0.240823	196
8	3	13	4	25	bou___	High	bounty	MostProb	bought	0	0	0	0	0	0	1069.56	1	0.154116	160
8	3	14	4	29	hal___	High	half	ImProb	halo	0	0	0	0	0	0	785.848	1	0.214915	160
8	3	15	4	33	met___	Med	methan	Pseudo	mets	0	0	0			1	627.699	1	0.950981	196
8	3	16	4	24	ski___	Highest	skiets	Pseudo	skill	0	0	0			0	1056.1	1	0.35195	160
8	3	17	4	15	che___	Highest	cheese	MostProb	cheese_x000D_	1	0	0	0	0	1	336.13	1	1.1886	169
8	3	18	4	23	loa___	Low	load	MostProb	loath	0	0	0	0	0	1	674.325	1	0.189334	159
8	3	19	4	20	wis___	Lowest	wisbem	Pseudo	wisdom	0	0	0			1	548.631	1	1.12714	196
8	3	20	4	5	med___	Low	medot	Pseudo	medical	0	0	0			0	644.337	1	0.503329	160
8	3	21	4	30	fro___	Low	from	MostProb	frost	0	0	0	0	0	0	662.798	1	1.14641	160
8	3	22	4	8	aut___	Low	autope	Pseudo	autumn	0	0	0			1	697.42	1	1.27788	196
8	3	23	4	28	cra___	Highest	crack	ImProb	crave	0	0	0	0	0	0	591.005	1	1.23002	160
8	3	24	4	11	acc___	Highest	access	ImProb	account_x000D_	0	0	0	0	0	0	602.569	1	0.494216	160
8	3	25	4	32	hun___	Lowest	hung	ImProb	hundred	0	0	0	0	0	0	774.539	1	0.197493	160
8	3	26	4	2	bal___	Lowest	balance	MostProb	ball	0	0	0	0	0	0	163.21	1	0.470954	160
8	3	27	4	3	rec___	Med	recent	ImProb	recreate	0	0	0	0	0	0	654.276	1	0.992015	160
8	3	28	4	21	cap___	High	capital	MostProb	caps	0	0	0	0	0	1	220.224	1	0.98398	196
8	3	29	4	4	tal___	Med	tale	ImProb	talior	0	0	1	0	0	0	556.963	1	0.0788004	199
8	3	30	4	18	mat___	Low	matshest	Pseudo	matter	0	0	0			1	839.244	1	0.286263	196
8	3	31	4	6	pol___	High	polite	ImProb	pole	0	0	0	0	0	0	1353.26	1	0.716613	160
8	3	32	4	13	det___	High	deter	MostProb	determine	0	0	0	0	0	1	91.7054	1	1.92943	196
8	3	0	8	27	can___	Highest	candle	MostProb	canopy	0	0	0	0	0	1	801.314	1	0.111031	196
8	3	1	8	20	dep___	Highest	depend	MostProb	depend	1	0	0	0	0	1	849.824	1	0.627785	169
8	3	2	8	33	she___	Highest	shecs	Pseudo	sheet	0	0	0			0	634.013	1	0.268372	160
8	3	3	8	32	hor___	Low	horror	MostProb	horror	1	0	0	0	0	1	512.733	1	0.219158	169
8	3	4	8	14	smo___	Lowest	smoofs	Pseudo	smooth	0	0	0			1	759.283	1	0.478301	196
8	3	5	8	17	fas___	Lowest	fascinate	ImProb	fasten	0	0	0	0	0	1	679.376	1	0.161716	196
8	3	6	8	13	swi___	Med	swim	MostProb	swing	0	0	0	0	0	1	537.908	1	1.48102	196
8	3	7	8	15	sub___	Med	subway	MostProb	subway	1	0	0	0	0	1	665.074	1	0.375397	169
8	3	8	8	25	min___	Low	minute	MostProb	minion	0	0	0	0	0	1	634.374	1	0.197429	196
8	3	9	8	8	dra___	High	drace	Pseudo	dramatic_x000D_	0	0	0			0	490.936	1	0.240403	160
8	3	10	8	10	deb___	High	debris	ImProb	debate	0	0	0	0	0	1	514.847	1	0.705065	196
8	3	11	8	12	dem___	High	demand	ImProb	demolish	0	0	0	0	0	0	619.704	1	0.146058	160
8	3	12	8	2	mai___	Low	maist	Pseudo	mail	0	0	0			1	702.309	1	0.353873	196
8	3	13	8	6	mul___	High	mulca	Pseudo	mullet	0	0	0			0	581.364	1	0.026363	160
8	3	14	8	9	clu___	Med	clue	MostProb	clue	1	0	0	0	0	1	717.011	1	0.24001	169
8	3	15	8	24	com___	Highest	computer	MostProb	common	0	0	0	0	0	0	587.319	1	0.101069	160
8	3	16	8	3	clo___	High	clons	Pseudo	clove	0	0	0			0	524.646	0	0.265021	160
8	3	17	8	4	sho___	High	show	MostProb	shovel	0	0	0	0	0	0	15.7842	1	0.110041	160
8	3	18	8	31	unl___	Highest	unlucky	ImProb	unlearn	0	0	0	0	0	1	2169.44	1	0.531591	159
8	3	19	8	23	bur___	Highest	burn	MostProb	buried	0	1	0	0	0	0	567.949	1	0.729659	160
8	3	20	8	18	dou___	Low	dour	ImProb	doubt	0	0	0	0	0	1	398.692	0	0.0517972	196
8	3	21	8	11	pic___	Lowest	pickle	ImProb	picture	0	0	0	0	0	1	591.244	1	0.129101	196
8	3	22	8	21	fee___	Low	feeble	ImProb	feet	0	0	0	0	0	1	631.255	1	0.298903	159
8	3	23	8	28	inf___	Highest	influence	ImProb	infant_x000D_	0	0	0	0	0	1	660.273	1	0.204637	196
8	3	24	8	19	bri___	Med	briot	Pseudo	bright_x000D_	0	0	0			1	509.534	1	0.33786	196
8	3	25	8	1	rem___	Lowest	remain	ImProb	remember	0	0	0	0	0	1	599.747	1	0.68943	196
8	3	26	8	29	sou___	Low	source	ImProb	sought_x000D_	0	0	0	0	0	0	576.063	1	0.466428	160
8	3	27	8	16	pur___	Med	pure	MostProb	purse	0	0	0	0	0	0	566.078	1	0.438424	160
8	3	28	8	5	sor___	Lowest	sorsel	Pseudo	sorrow	0	0	0			1	762.059	1	0.0130414	196
8	3	29	8	30	fir___	Lowest	firs	ImProb	first	0	0	0	0	0	1	621.855	0	0.29221	196
8	3	30	8	22	fri___	Lowest	frieves	Pseudo	fright	0	0	0			0	34.2549	1	0.315357	160
8	3	31	8	7	mas___	Med	masmit	Pseudo	masonary	0	0	1			0	874.116	1	0.468654	199
8	3	32	8	26	cen___	Low	centipe	Pseudo	center	0	0	0			1	576.421	1	0.3454	196
8	3	0	10	19	off___	Low	offense	ImProb	official	0	0	0	0	0	0	643.102	1	0.240346	160
8	3	1	10	16	tea___	Highest	teanop	Pseudo	tears	0	0	0			0	528.368	1	0.258	160
8	3	2	10	4	aff___	High	affect	MostProb	affirm	0	0	0	0	0	1	623.665	1	1.45462	196
8	3	3	10	21	tru___	Low	truth	MostProb	truth	1	0	0	0	0	1	928.058	1	1.24583	169
8	3	4	10	5	cre___	Highest	create	MostProb	create	1	0	0	0	0	1	575.63	1	0.560554	169
8	3	5	10	30	bat___	Med	batil	Pseudo	batter	0	0	0			1	508.137	1	0.106423	196
8	3	6	10	20	sch___	Lowest	schematly	Pseudo	school	0	0	0			0	769.091	1	0.861382	160
8	3	7	10	7	lat___	Med	later	MostProb	latter	0	0	0	0	0	0	29.6905	1	3.17277	160
8	3	8	10	25	sto___	High	stop	MostProb	stoop	0	0	0	0	0	0	712.976	1	0.713481	160
8	3	9	10	11	bla___	Lowest	blame	ImProb	blame	1	0	0	0	0	1	1644.97	1	1.63033	169
8	3	10	10	10	red___	Highest	redo	MostProb	redo	1	0	0	0	0	1	1865.4	1	0.576954	169
8	3	11	10	15	gar___	High	garlic	ImProb	garnish	0	0	0	0	0	1	672.665	1	0.0950059	196
8	3	12	10	17	dev___	High	device	ImProb	devour	0	0	0	0	0	1	680.495	1	0.359468	196
8	3	13	10	29	pal___	High	palk	Pseudo	pale	0	0	0			0	577.784	1	0.195622	160
8	3	14	10	24	est___	Low	estailend	Pseudo	estate	0	0	0			1	719.803	1	2.41957	196
8	3	15	10	27	rou___	Low	routh	Pseudo	rough	0	0	0			0	28.9599	1	0.230026	160
8	3	16	10	12	cam___	Lowest	camera	MostProb	camera	1	0	0	0	0	1	660.769	1	2.86912	169
8	3	17	10	14	lit___	Lowest	liter	ImProb	liter	1	0	0	0	0	1	555.59	1	0.809991	169
8	3	18	10	1	roo___	Low	rookie	ImProb	root	0	0	0	0	0	0	734.573	1	2.1082	160
8	3	19	10	2	plu___	High	plug	ImProb	plural	0	0	0	0	0	0	534.747	1	0.255813	160
8	3	20	10	22	rea___	Med	rearl	Pseudo	reality	0	0	0			0	627.867	1	0.641532	160
8	3	21	10	33	inv___	Med	invame	Pseudo	invoice	0	0	0			1	669.061	1	0.383349	196
8	3	22	10	28	mus___	Med	mushlat	Pseudo	muscle	0	0	0			0	617.787	1	0.0967759	160
8	3	23	10	8	sev___	Lowest	severe	MostProb	severe	1	0	0	0	0	1	533.757	1	0.103163	169
8	3	24	10	23	gla___	Low	glame	Pseudo	gland	0	0	0			0	595.878	1	0.758846	160
8	3	25	10	13	fin___	Low	finish	MostProb	finish_x000D_	0	1	0	0	0	1	485.143	1	0.477606	196
8	3	26	10	32	bea___	Highest	beam	ImProb	beatle	0	0	0	0	0	0	3779	1	0.781027	160
8	3	27	10	6	bro___	Lowest	brother	MostProb	broth	0	0	0	0	0	0	3819.34	1	2.08539	160
8	3	28	10	3	ana___	Highest	anatomy	ImProb	anaphase	0	0	0	0	0	0	757.32	1	0.373213	160
8	3	29	10	31	was___	Med	wash	MostProb	wasp	0	0	0	0	0	0	587.549	1	0.396528	160
8	3	30	10	9	loo___	Lowest	loose	ImProb	look	0	0	0	0	0	0	516.687	1	0.452358	160
8	3	31	10	18	sal___	Highest	salpo	Pseudo	salivate	0	0	0			1	649.323	1	0.157061	196
8	3	32	10	26	mea___	Med	meadow	ImProb	mean	0	0	0	0	0	0	686.883	1	1.61591	160
8	3	0	1	16	sur___	Highest	surprise	MostProb	surreal	0	0	0	0	0	1	484.551	1	0.0422766	196
8	3	1	1	25	pla___	High	plan	ImProb	placement	0	0	0	0	0	0	607.163	1	2.00086	160
8	3	2	1	13	spo___	Highest	sponge	ImProb	spot	0	0	0	0	0	0	543.607	1	0.20065	160
8	3	3	1	27	fle___	Med	fleps	Pseudo	fled	0	0	0			1	635.979	1	0.0329737	196
8	3	4	1	11	abo___	Lowest	about	MostProb	about	1	0	0	0	0	1	617.585	1	0.305895	169
8	3	5	1	3	pos___	Low	poss	Pseudo	posture	0	0	0			1	566.681	1	0.452585	196
8	3	6	1	32	han___	Low	hang	ImProb	handle	0	0	0	0	0	0	711.534	1	1.07852	160
8	3	7	1	26	des___	High	descrey	Pseudo	desire	0	0	0			0	642.962	1	0.0266793	160
8	3	8	1	9	ver___	Med	versus	ImProb	verse	0	0	0	0	1	1	700.65	1	0.377847	189
8	3	9	1	20	nat___	Low	nature	MostProb	nature	1	0	0	0	0	1	717.423	1	0.189725	169
8	3	10	1	30	hur___	Lowest	hurry	MostProb	hurry	1	0	0	0	0	1	1469.73	1	1.31714	169
8	3	11	1	17	pas___	Med	pass	MostProb	pasture	0	0	0	0	0	1	636.432	1	0.929466	196
8	3	12	1	14	rev___	Highest	reverend	MostProb	reverse	0	0	0	0	0	0	939.31	1	0.26169	160
8	3	13	1	33	bas___	High	basin	ImProb	bass	0	0	0	0	0	1	542.016	1	0.291012	196
8	3	14	1	6	uni___	High	unique	ImProb	universe	0	0	0	0	0	0	669.175	1	0.686929	160
8	3	15	1	10	cit___	Lowest	city	MostProb	cite	0	0	0	0	0	0	618.045	1	1.7124	160
8	3	16	1	21	pan___	Highest	panel	ImProb	panic	0	0	0	0	0	1	586.412	1	0.222895	196
8	3	17	1	12	spi___	Highest	spinyll	Pseudo	spiral	0	0	0			1	729.915	1	0.0576252	196
8	3	18	1	31	ret___	High	retle	Pseudo	retire	0	0	0			1	674.037	1	0.504596	196
8	3	19	1	15	wil___	Low	wily	ImProb	will	0	0	0	0	0	0	616.172	0	0.245317	160
8	3	20	1	5	all___	Highest	allind	Pseudo	allow	0	0	0			1	659.309	1	0.253599	196
8	3	21	1	7	sli___	Med	slim	ImProb	slide	0	0	0	0	0	0	678.502	1	0.946274	160
8	3	22	1	1	eng___	Lowest	english	MostProb	engage_x000D_	0	0	0	0	0	0	669.948	1	0.203902	160
8	3	23	1	22	whe___	Lowest	when	MostProb	where	0	0	0	0	0	1	567.928	1	1.01076	196
8	3	24	1	2	emp___	Low	empire	MostProb	empire	1	0	0	0	0	1	556.581	1	0.224906	169
8	3	25	1	29	flu___	Med	flunt	Pseudo	fluent	0	0	0			0	557.308	1	0.2271	160
8	3	26	1	8	qui___	Med	quiz	ImProb	quick_x000D_	0	0	0	0	0	1	641.738	1	0.280624	196
8	3	27	1	19	gre___	Low	great	MostProb	grease	0	0	0	0	0	0	774.061	1	0.268707	160
8	3	28	1	28	fli___	High	flit	ImProb	flinch	0	0	0	0	0	1	645.522	0	0.36657	196
8	3	29	1	18	sig___	Lowest	sigli	Pseudo	signal	0	0	0			1	39.3403	1	0.347663	196
8	3	30	1	23	dri___	Med	drig	Pseudo	drink	0	0	0			1	637.538	1	0.294589	196
8	3	31	1	24	fla___	Highest	flanur	Pseudo	flare	0	0	0			0	555.369	1	0.0271141	160
8	3	32	1	4	inc___	High	incule	Pseudo	incline	0	0	0			1	577.797	1	0.392127	196
9	5	0	1	15	wil___	Low	will	MostProb	will_x000D_	1	0	0	0	0	1	823.567	1	0.0474496	169
9	5	1	1	17	pas___	Med	pasta	ImProb	pass	0	0	0	0	0	0	411.136	1	1.63965	160
9	5	2	1	33	bas___	High	bass	MostProb	bass_x000D_	1	0	0	0	0	1	1000.3	1	1.91225	169
9	5	3	1	28	fli___	High	flip	MostProb	flip	1	0	0	0	0	1	1236.93	1	0.594289	169
9	5	4	1	26	des___	High	descrey	Pseudo	desk	0	0	0			1	514.31	1	1.08483	196
9	5	5	1	2	emp___	Low	emporium	ImProb	empty	0	0	0	0	0	0	944.726	1	0.868714	160
9	5	6	1	10	cit___	Lowest	citizen	ImProb	city	0	0	0	0	0	1	2058.63	1	0.765481	196
9	5	7	1	14	rev___	Highest	revenge	ImProb	revel	0	0	0	0	0	0	3387.06	1	0.768289	160
9	5	8	1	13	spo___	Highest	spoon	MostProb	spoon	1	0	0	0	0	1	606.734	1	0.497192	169
9	5	9	1	16	sur___	Highest	surface	ImProb	survey	0	0	0	0	0	1	2320.16	1	0.919162	196
9	5	10	1	5	all___	Highest	allind	Pseudo	ally	0	0	0			0	366.821	1	0.61933	160
9	5	11	1	23	dri___	Med	drig	Pseudo	drill	0	0	0			1	216.339	1	1.10149	196
9	5	12	1	12	spi___	Highest	spinyll	Pseudo	spider	0	0	0			1	3605.44	1	0.74543	196
9	5	13	1	3	pos___	Low	poss	Pseudo	post	0	0	0			0	914.631	0	2.01586	160
9	5	14	1	21	pan___	Highest	pancake	MostProb	pancake	1	0	0	0	0	1	973.122	1	0.753038	169
9	5	15	1	18	sig___	Lowest	sigli	Pseudo	sigma	0	0	0			1	926.249	0	2.23951	196
9	5	16	1	6	uni___	High	unicorn	MostProb	unify_x000D_	0	0	0	0	0	1	1140.78	1	1.1401	196
9	5	17	1	11	abo___	Lowest	above	ImProb	about	0	0	0	0	0	0	788.496	1	0.423137	160
9	5	18	1	25	pla___	High	place	MostProb	plate	0	0	0	0	0	1	528.936	1	0.723403	196
[truncated: 7,901 more rows]
